# Supplementary material for: Poly[[aqua­(μ5-1H-benzimidazole-5,6-dicarboxyl­ato)(μ4-1H-benzimidazole-5,6-dicarboxyl­ato)dibarium] 4.5-hydrate]
Source: Acta Crystallogr Sect E Struct Rep Online. 2011 May 7;67(Pt 6):m671–2. doi: 10.1107/S160053681101590X (PMC3120458; doi:10.1107/S160053681101590X)
Supplement: Supplementary file 2 [file e-67-0m671-Isup2.hkl]

# 
# h,k,l, Fc-squared, Fo-squared, sigma(Fo-squared) and status flag 
# 
data_I
_shelx_title '  P-1 Peak 0.71 A from Ba1' 
_shelx_refln_list_code          4 
_shelx_F_calc_maximum      294.10 
_exptl_crystal_F_000       750.00 
_reflns_d_resolution_high  0.7710 
 
loop_ 
 _symmetry_equiv_pos_as_xyz 
 'x, y, z' 
 '-x, -y, -z' 
 
_cell_length_a     6.9331 
_cell_length_b     9.5950 
_cell_length_c    18.0179 
_cell_angle_alpha 103.186 
_cell_angle_beta   92.068 
_cell_angle_gamma  93.032 
 
_shelx_F_squared_multiplier     1.000 
 
loop_ 
 _refln_index_h 
 _refln_index_k 
 _refln_index_l 
 _refln_F_squared_calc 
 _refln_F_squared_meas 
 _refln_F_squared_sigma 
 _refln_observed_status 
   2   0   0    86493.82   104566.35   4786.05 o 
   3   0   0     1376.72     1392.92     30.87 o 
   4   0   0    16082.57    16594.13    394.66 o 
   5   0   0     1151.27     1061.58     37.97 o 
   6   0   0     7809.45     7947.36    215.00 o 
   7   0   0     1202.86     1184.56     87.10 o 
   8   0   0     3313.55     3627.04    243.25 o 
  -8   1   0       63.68       88.60     23.74 o 
  -7   1   0      149.63      154.46     24.80 o 
  -6   1   0       12.86       28.34     15.87 o 
  -5   1   0       15.60       33.09     13.00 o 
  -4   1   0      425.19      475.08     31.58 o 
  -3   1   0       65.99       37.84      8.83 o 
  -2   1   0     4018.46     4244.90     80.48 o 
  -1   1   0      947.37     1009.17     15.96 o 
   1   1   0      863.04     1036.54     13.25 o 
   2   1   0       70.65      108.90     10.05 o 
   3   1   0     2684.07     3191.61     78.44 o 
   4   1   0       13.66       11.98     10.08 o 
   5   1   0      221.49      256.66     20.10 o 
   6   1   0        2.03        8.51     12.67 o 
   7   1   0        0.64        2.17      6.48 o 
   8   1   0      304.75      312.24     20.79 o 
  -8   2   0     3747.63     3835.37    257.48 o 
  -7   2   0     2002.39     1975.25     64.58 o 
  -6   2   0     6825.48     6886.14    172.38 o 
  -5   2   0     8086.92     8142.00    217.58 o 
  -4   2   0     9797.23     9905.53    267.34 o 
  -3   2   0    33281.69    38574.66   1187.34 o 
  -2   2   0     9557.72     8806.29    174.46 o 
  -1   2   0    45168.36    56443.11   1929.38 o 
   0   2   0     2312.13     2153.98     26.85 o 
   1   2   0    21130.21    23428.03    447.22 o 
   2   2   0     2661.32     2205.40     31.02 o 
   3   2   0    17361.97    18916.62    437.98 o 
   4   2   0      428.27      413.06     22.91 o 
   5   2   0    15230.33    15079.90    436.21 o 
   6   2   0       37.03       40.00      8.09 o 
   7   2   0     5458.80     5536.58    146.68 o 
   8   2   0       53.64       63.87     12.01 o 
  -8   3   0      119.22      118.11     22.56 o 
  -7   3   0      108.80      130.27     26.72 o 
  -6   3   0      766.27      778.78     37.03 o 
  -5   3   0      146.86      157.30     19.12 o 
  -4   3   0       65.37       68.47     13.49 o 
  -3   3   0        1.47        2.78      6.87 o 
  -2   3   0      259.50      317.55     14.23 o 
  -1   3   0      742.17      595.46     24.98 o 
   0   3   0      380.96      385.28     10.72 o 
   1   3   0     3495.12     3508.50     67.32 o 
   2   3   0       11.60       13.53      3.77 o 
   3   3   0        1.82        2.82      5.72 o 
   4   3   0     1091.52     1072.11     27.01 o 
   5   3   0      104.13      121.41     12.63 o 
   6   3   0      534.86      500.51     17.35 o 
   7   3   0      314.19      329.63     16.16 o 
   8   3   0      210.81      196.48     16.52 o 
  -8   4   0       21.53        6.20     14.21 o 
  -7   4   0     3953.44     4036.76    115.08 o 
  -6   4   0     1036.25     1062.25     43.43 o 
  -5   4   0    10844.11    10937.32    275.55 o 
  -4   4   0     1724.59     1616.64     56.87 o 
  -3   4   0    15046.28    15042.32    370.15 o 
  -2   4   0     5073.86     5070.43    133.94 o 
  -1   4   0    13719.07    14335.10    525.02 o 
   0   4   0    18923.41    21262.86    590.24 o 
   1   4   0     3028.53     2605.79     46.28 o 
   2   4   0     6327.02     6242.24    100.68 o 
   3   4   0     2200.05     1945.30     28.78 o 
   4   4   0     9592.43     9704.48    170.32 o 
   5   4   0     2484.70     2442.89     42.36 o 
   6   4   0     4085.23     4117.34    159.70 o 
   7   4   0      536.10      491.72     27.72 o 
   8   4   0     2890.17     2933.84    110.03 o 
  -8   5   0      342.40      342.15     33.61 o 
  -7   5   0     1035.70     1037.15     55.70 o 
  -6   5   0      292.45      309.25     25.03 o 
  -5   5   0     1274.12     1201.45     44.62 o 
  -4   5   0      531.30      521.35     26.98 o 
  -3   5   0     3056.34     2870.42     95.08 o 
  -2   5   0     1667.36     1638.55     52.05 o 
  -1   5   0     1214.36     1203.61     15.92 o 
   0   5   0     2358.16     2519.19     55.63 o 
   1   5   0     2973.24     2947.61     35.26 o 
   2   5   0       83.59       90.68      6.81 o 
   3   5   0     5283.95     5198.21     82.74 o 
   4   5   0       16.70       19.29      5.55 o 
   5   5   0      627.78      621.53     25.61 o 
   6   5   0       10.32       17.27     14.74 o 
   7   5   0      795.28      815.09     65.18 o 
  -8   6   0     2264.75     2397.21     93.73 o 
  -7   6   0      182.96      212.02     25.03 o 
  -6   6   0     5924.76     6046.31    161.05 o 
  -5   6   0        0.17      -10.41     15.27 o 
  -4   6   0     9005.10     8957.57    303.28 o 
  -3   6   0      330.67      310.92     27.76 o 
  -2   6   0     6139.54     5815.04    105.14 o 
  -1   6   0      931.71      911.49     19.90 o 
   0   6   0     5045.50     4564.17     58.65 o 
   1   6   0      550.26      587.88     10.92 o 
   2   6   0     9324.29     9202.60    152.90 o 
   3   6   0     1906.01     1859.65     32.51 o 
   4   6   0     4493.68     4174.53     70.29 o 
   5   6   0     2046.98     2116.06     41.51 o 
   6   6   0     1414.58     1416.80     43.26 o 
   7   6   0     1417.57     1433.85     71.82 o 
  -7   7   0     1150.20     1231.17     78.42 o 
  -6   7   0      792.47      669.72     76.34 o 
  -5   7   0     2316.23     2281.90     90.92 o 
  -4   7   0      519.78      519.81     36.78 o 
  -3   7   0     2064.36     1969.40     34.36 o 
  -2   7   0     3108.34     3146.39     47.94 o 
  -1   7   0      340.98      369.91      7.91 o 
   0   7   0     3802.60     3666.08     63.00 o 
   1   7   0       29.39       49.59      4.61 o 
   2   7   0     3937.47     4028.97     59.43 o 
   3   7   0      162.12      183.45     13.96 o 
   4   7   0     3661.65     3545.90     60.84 o 
   5   7   0      484.04      483.63     31.06 o 
   6   7   0     2249.79     2300.69     79.68 o 
  -7   8   0     1697.83     1822.47    154.76 o 
  -6   8   0      275.34      353.25     38.86 o 
  -5   8   0     2701.56     2719.13    106.18 o 
  -4   8   0      310.09      315.97     52.40 o 
  -3   8   0     2232.13     2177.81     33.18 o 
  -2   8   0      371.09      388.33      9.25 o 
  -1   8   0     5305.53     5345.26    123.34 o 
   0   8   0      663.71      772.43     20.13 o 
   1   8   0     2476.00     2517.45     33.42 o 
   2   8   0      278.81      289.44      9.70 o 
   3   8   0     1126.91     1116.83     21.34 o 
   4   8   0      222.27      198.73      9.73 o 
   5   8   0     1621.70     1607.92     31.51 o 
   6   8   0      243.86      258.01     17.63 o 
  -6   9   0     1171.83     1269.34     73.56 o 
  -5   9   0      221.28      228.73      9.83 o 
  -4   9   0     1982.13     2021.87     66.30 o 
  -3   9   0      841.58      867.49     15.71 o 
  -2   9   0     2624.56     2679.19     48.18 o 
  -1   9   0      222.77      257.76      9.75 o 
   0   9   0     2772.37     2792.73     90.22 o 
   1   9   0      616.83      646.30     20.82 o 
   2   9   0     2386.52     2519.93     59.87 o 
   3   9   0     2491.14     2477.09     43.88 o 
   4   9   0      527.27      551.54     15.23 o 
   5   9   0     1770.48     1827.41     39.40 o 
  -5  10   0      336.88      389.88     30.88 o 
  -4  10   0      444.73      425.16     16.29 o 
  -3  10   0      455.63      480.29     15.37 o 
  -2  10   0     1426.02     1435.16     23.48 o 
  -1  10   0       32.38       43.38      5.49 o 
   0  10   0     1577.29     1589.24     38.17 o 
   1  10   0      129.54      151.99     25.68 o 
   2  10   0     2170.53     2180.11     42.92 o 
   3  10   0       25.29       24.74      5.87 o 
   4  10   0     1323.98     1367.11     30.79 o 
  -4  11   0        4.91        5.39      9.48 o 
  -3  11   0     2999.73     3065.13     83.10 o 
  -2  11   0      218.05      214.29      7.07 o 
  -1  11   0     4022.11     3821.83     79.35 o 
   0  11   0      320.85      357.44     16.17 o 
   1  11   0     2791.64     2881.52     83.28 o 
   2  11   0      979.31      994.34     34.01 o 
   3  11   0     1896.58     1992.36     46.50 o 
  -1  12   0      142.37      116.90     12.45 o 
   0  12   0      470.33      462.88     19.34 o 
  -1 -12   1        1.33       -3.80      6.12 o 
   0 -12   1        0.00      -13.38     14.57 o 
   1 -12   1       11.07       27.09     23.94 o 
   2 -12   1        1.56        7.43      7.59 o 
  -3 -11   1     2730.38     2724.66     70.79 o 
  -2 -11   1      342.11      313.27     12.73 o 
  -1 -11   1     3655.42     3912.13    105.49 o 
   0 -11   1        3.30        0.17      3.07 o 
   1 -11   1     5946.04     5787.40    145.41 o 
   2 -11   1        0.62        4.78      3.42 o 
   3 -11   1     4605.22     4594.12    119.14 o 
   4 -11   1       99.58      113.41     18.10 o 
  -4 -10   1      164.64      171.24     12.15 o 
  -3 -10   1       43.14       37.11      5.87 o 
  -2 -10   1      123.06      110.90      8.79 o 
  -1 -10   1      346.43      348.39     19.43 o 
   0 -10   1        2.87        3.86      3.44 o 
   1 -10   1        2.32        8.05      4.89 o 
   2 -10   1      114.81      123.35      5.91 o 
   3 -10   1       29.29       27.09      4.27 o 
   4 -10   1      177.81      163.93      8.18 o 
   5 -10   1       24.74       15.16     10.47 o 
  -5  -9   1     2734.64     2714.57     52.42 o 
  -4  -9   1     1698.92     1722.74     30.57 o 
  -3  -9   1     3994.09     4003.00     62.32 o 
  -2  -9   1     5273.82     5364.72     85.84 o 
  -1  -9   1     2364.90     2345.15     35.80 o 
   0  -9   1     7397.31     7021.84    197.79 o 
   1  -9   1      681.38      659.91     19.65 o 
   2  -9   1     6703.75     6553.82    114.76 o 
   3  -9   1      906.48      912.46     19.26 o 
   4  -9   1     5740.61     5738.59    114.65 o 
   5  -9   1        9.67        3.47     13.88 o 
   6  -9   1     2351.52     2370.73    154.76 o 
  -6  -8   1       21.45       20.21      7.19 o 
  -5  -8   1      392.58      376.83     19.79 o 
  -4  -8   1      169.26      185.09      9.22 o 
  -3  -8   1       42.49       39.23      5.73 o 
  -2  -8   1       80.15       88.42      7.39 o 
  -1  -8   1        6.81       10.08      4.06 o 
   0  -8   1       12.74       32.11      8.68 o 
   1  -8   1     2802.44     2518.82     49.83 o 
   2  -8   1      138.60      138.31      5.98 o 
   3  -8   1      967.31      987.00     19.73 o 
   4  -8   1      380.51      334.51     29.84 o 
   5  -8   1      387.75      480.95     62.46 o 
   6  -8   1      157.50      180.44     29.15 o 
   7  -8   1      324.41      400.44     45.80 o 
  -7  -7   1       14.24       -0.29      8.11 o 
  -6  -7   1     5174.07     5269.95    165.95 o 
  -5  -7   1     1592.57     1553.65     32.20 o 
  -4  -7   1     8704.44     8672.40    146.73 o 
  -3  -7   1     2507.67     2321.82     43.10 o 
  -2  -7   1    10285.04    10353.97    170.92 o 
  -1  -7   1     1936.71     1814.53     26.36 o 
   0  -7   1     8871.53     8503.85    314.04 o 
   1  -7   1     3978.54     3696.08     72.84 o 
   2  -7   1     6422.08     6054.38     91.53 o 
   3  -7   1     3966.09     3869.10    122.15 o 
   4  -7   1     1143.10     1109.72     52.05 o 
   5  -7   1     3825.48     3904.49    140.19 o 
   6  -7   1     1000.25      981.33     57.60 o 
   7  -7   1     2382.14     2529.66    119.37 o 
  -7  -6   1      323.36      330.48     29.48 o 
  -6  -6   1     1306.32     1376.73     36.83 o 
  -5  -6   1      425.63      448.85     29.08 o 
  -4  -6   1     2417.28     2441.47     41.72 o 
  -3  -6   1     1291.08     1392.81     23.21 o 
  -2  -6   1     5058.41     4965.52     74.76 o 
  -1  -6   1      844.74      755.34     13.48 o 
   0  -6   1     3717.23     3510.11     91.61 o 
   1  -6   1     1353.82     1206.98     19.33 o 
   2  -6   1     4422.70     4340.46     75.30 o 
   3  -6   1       23.82       37.48     15.27 o 
   4  -6   1     5054.60     4728.28    151.29 o 
   5  -6   1       12.90       10.76     10.80 o 
   6  -6   1     3080.96     3254.90    128.73 o 
   7  -6   1      287.41      304.26     36.44 o 
   8  -6   1     1033.42     1148.54     90.49 o 
  -7  -5   1     3556.03     3540.89    163.10 o 
  -6  -5   1      161.77      192.97     15.20 o 
  -5  -5   1     3947.72     3935.67     69.84 o 
  -4  -5   1       48.17       72.50      6.89 o 
  -3  -5   1    11778.03    11694.02    205.30 o 
  -2  -5   1      555.53      525.05     16.12 o 
  -1  -5   1    11483.39    11462.24    154.47 o 
   0  -5   1     2886.33     2886.75     49.31 o 
   1  -5   1     9506.46     8732.45    127.28 o 
   2  -5   1     1834.04     1727.39     73.56 o 
   3  -5   1    10788.69    10289.51    230.06 o 
   4  -5   1     1865.05     1944.27     53.00 o 
   5  -5   1     3607.91     3563.84     91.51 o 
   6  -5   1     1087.63     1153.72     58.99 o 
   7  -5   1     1810.05     1801.89     64.28 o 
   8  -5   1      947.87     1054.55     65.66 o 
  -8  -4   1     1129.70     1181.41     49.84 o 
  -7  -4   1      300.98      363.07     19.33 o 
  -6  -4   1      770.96      812.02     38.27 o 
  -5  -4   1     1313.79     1366.11     33.14 o 
  -4  -4   1     4817.50     4693.26     72.40 o 
  -3  -4   1     1919.93     2065.53     34.39 o 
  -2  -4   1     5021.75     4543.90     60.71 o 
  -1  -4   1     6421.24     6492.25     75.52 o 
   0  -4   1     9911.58    10048.62    142.33 o 
   1  -4   1    24440.63    26977.05    682.47 o 
   2  -4   1     1261.80     1171.39     26.25 o 
   3  -4   1     7546.43     7333.18    163.36 o 
   4  -4   1       62.54       70.52     13.71 o 
   5  -4   1     4215.58     4139.77    120.27 o 
   6  -4   1      504.25      528.71     30.43 o 
   7  -4   1     1698.08     1731.93     75.99 o 
   8  -4   1        6.14       30.28     16.93 o 
  -8  -3   1     1630.03     1655.37     82.32 o 
  -7  -3   1     1045.56     1056.35     32.24 o 
  -6  -3   1     3464.07     3509.37    106.71 o 
  -5  -3   1      646.22      662.67     39.89 o 
  -4  -3   1     9440.82     9627.33    160.43 o 
  -3  -3   1     1072.66     1156.81     19.93 o 
  -2  -3   1    15287.02    15992.45    269.64 o 
  -1  -3   1      677.36      660.42      8.48 o 
   0  -3   1    29813.11    33384.97    802.10 o 
   1  -3   1      542.22      906.38     29.15 o 
   2  -3   1    25670.99    27725.69    736.32 o 
   3  -3   1      362.56      407.72     17.67 o 
   4  -3   1     4651.99     4411.85     98.88 o 
   5  -3   1      140.61      133.92     18.40 o 
   6  -3   1     4686.17     4759.51    122.38 o 
   7  -3   1      274.46      275.32     34.35 o 
   8  -3   1     1412.91     1511.26     61.57 o 
  -8  -2   1        0.27        2.28      7.64 o 
  -7  -2   1     3324.82     3319.74    104.78 o 
  -6  -2   1        5.83        8.25      5.97 o 
  -5  -2   1     8938.62     8763.97    154.83 o 
  -4  -2   1      561.44      650.19     14.51 o 
  -3  -2   1    18627.83    19752.50    373.52 o 
  -2  -2   1     5937.77     6676.02     94.34 o 
  -1  -2   1    22634.32    25401.39    459.89 o 
   0  -2   1     3034.50     2789.73     29.16 o 
   1  -2   1    21151.57    22599.86    529.03 o 
   2  -2   1     2317.89     2790.30     80.48 o 
   3  -2   1     5774.42     6432.85    125.87 o 
   4  -2   1     5410.92     5763.92    139.31 o 
   5  -2   1     4355.85     4617.55    113.36 o 
   6  -2   1     5368.65     5627.48    142.25 o 
   7  -2   1     1150.01     1159.49     55.59 o 
   8  -2   1     3407.99     3731.73    144.01 o 
  -8  -1   1     1944.51     1969.41     71.11 o 
  -7  -1   1      798.96      761.89     23.17 o 
  -6  -1   1     1705.01     1656.82     61.42 o 
  -5  -1   1      570.33      594.87     32.14 o 
  -4  -1   1     1771.97     1651.69     38.46 o 
  -3  -1   1     5573.28     5193.77     91.27 o 
  -2  -1   1      195.18      248.61     18.39 o 
  -1  -1   1      312.53      149.78      5.31 o 
   1  -1   1     1946.40     1945.27     25.01 o 
   2  -1   1      681.45      825.30     29.82 o 
   3  -1   1     8742.78     9121.93    197.06 o 
   4  -1   1      188.49      204.32     15.70 o 
   5  -1   1     2364.62     2255.55     63.77 o 
   6  -1   1       10.97       13.66     12.24 o 
   7  -1   1     1236.43     1326.13     59.27 o 
   8  -1   1       70.56       78.55     18.65 o 
  -8   0   1     2923.43     2957.54    105.92 o 
  -7   0   1     1088.09     1085.24     42.69 o 
  -6   0   1     6994.81     6521.03    252.27 o 
  -5   0   1      520.62      513.54     26.22 o 
  -4   0   1    20373.58    20738.34    525.17 o 
  -3   0   1       92.54       93.38      9.81 o 
  -2   0   1    29649.18    32195.29    885.05 o 
  -1   0   1        0.06       39.22      5.21 o 
   1   0   1     1560.99     1159.52     14.23 o 
   2   0   1    13005.60    14427.11    307.93 o 
   3   0   1      541.13      436.64     19.78 o 
   4   0   1     7949.00     7952.59    182.38 o 
   5   0   1     1784.82     1844.30     54.15 o 
   6   0   1     8811.48     8979.02    246.24 o 
   7   0   1     1781.03     1828.49     77.73 o 
   8   0   1     2505.03     2596.03    172.46 o 
  -8   1   1        1.75       -7.46      7.46 o 
  -7   1   1      265.17      275.72     29.10 o 
  -6   1   1        2.17        2.32     10.05 o 
  -5   1   1     1528.16     1419.16     46.61 o 
  -4   1   1      263.05      361.05     19.63 o 
  -3   1   1     3161.69     2936.99     56.68 o 
  -2   1   1    11877.08    14113.22    325.09 o 
  -1   1   1      541.58      476.03     18.04 o 
   1   1   1       68.97       54.20      6.25 o 
   2   1   1     7813.64     8252.35    167.58 o 
   3   1   1      373.02      334.17     14.47 o 
   4   1   1      347.05      370.68     18.63 o 
   5   1   1      886.71      858.15     41.29 o 
   6   1   1      871.83      888.44     36.01 o 
   7   1   1      388.03      422.27     75.30 o 
   8   1   1      290.60      326.65     28.25 o 
  -8   2   1     2495.66     2658.56     88.04 o 
  -7   2   1     3241.69     3162.19    131.86 o 
  -6   2   1     5552.79     5529.13    139.33 o 
  -5   2   1    10925.95    10780.77    265.97 o 
  -4   2   1    13026.30    13128.79    308.16 o 
  -3   2   1    14195.98    14759.49    336.65 o 
  -2   2   1    17395.68    20022.68    812.34 o 
  -1   2   1    14833.92    14800.43    442.08 o 
   0   2   1     3617.00     3856.98    131.63 o 
   1   2   1     8322.54     8881.72    171.81 o 
   2   2   1        3.58       52.89      9.35 o 
   3   2   1    24345.72    26965.38    709.10 o 
   4   2   1       15.86       36.19     12.13 o 
   5   2   1    15582.40    15402.32    387.67 o 
   6   2   1      141.94      126.13     15.90 o 
   7   2   1     4444.28     4411.10    163.57 o 
   8   2   1      287.72      304.71     17.75 o 
  -8   3   1      262.27      290.50     29.17 o 
  -7   3   1       13.96       13.92     15.97 o 
  -6   3   1       81.85       70.18     16.19 o 
  -5   3   1       13.65        3.84     19.43 o 
  -4   3   1      110.54      124.54     18.20 o 
  -3   3   1      175.04      165.64     14.92 o 
  -2   3   1      242.00      230.41     18.74 o 
   0   3   1     1871.34     1830.21     23.67 o 
   1   3   1      122.40      211.08      7.99 o 
   2   3   1     3189.38     3769.77     93.87 o 
   3   3   1        0.78        9.44      3.85 o 
   4   3   1      169.27      188.11      9.32 o 
   5   3   1       19.15       33.91      6.97 o 
   6   3   1       21.27       26.42      7.90 o 
   7   3   1       93.01       95.89     15.13 o 
   8   3   1       14.75       18.06     10.17 o 
  -8   4   1      256.45      255.09     34.78 o 
  -7   4   1     4327.11     4417.73    137.07 o 
  -6   4   1     2583.02     2556.24    109.32 o 
  -5   4   1     9271.47     9513.93    237.99 o 
  -4   4   1     6875.21     7021.74    161.21 o 
  -3   4   1     8017.58     7903.31    168.32 o 
  -2   4   1     6828.76     6856.81    189.46 o 
  -1   4   1     4913.55     4594.89     67.82 o 
   0   4   1    27581.52    31241.23    581.97 o 
   1   4   1     7872.98     7967.03    241.56 o 
   2   4   1    16146.90    16534.93    296.70 o 
   3   4   1     4215.04     4258.45     64.64 o 
   4   4   1    17382.52    17025.28    334.43 o 
   5   4   1     1154.68     1157.25     24.72 o 
   6   4   1     8589.58     8660.56    173.07 o 
   7   4   1       48.51       58.52      9.85 o 
   8   4   1     3220.16     3177.73    137.21 o 
  -8   5   1        0.19       10.41     15.70 o 
  -7   5   1      232.21      233.03     25.27 o 
  -6   5   1       99.75      155.68     29.50 o 
  -5   5   1       39.91       45.05     17.32 o 
  -4   5   1      137.26      151.29     25.68 o 
  -3   5   1       82.80       96.47     19.43 o 
  -2   5   1      117.63      141.58     17.35 o 
  -1   5   1      283.42      307.37      8.00 o 
   0   5   1      355.38      372.21      7.64 o 
   1   5   1       15.13       41.25      3.97 o 
   2   5   1       14.40       18.99      4.01 o 
   3   5   1     3029.51     3182.65     47.84 o 
   4   5   1      222.32      206.39     11.63 o 
   5   5   1        5.15        5.54      5.85 o 
   6   5   1        7.56        9.01      6.63 o 
   7   5   1       11.40       23.87     11.88 o 
  -8   6   1     2750.88     2965.40    109.18 o 
  -7   6   1        1.07        1.18     12.02 o 
  -6   6   1     5505.41     5754.03    212.37 o 
  -5   6   1      167.19      157.54     26.37 o 
  -4   6   1     7824.66     7109.42    304.67 o 
  -3   6   1      763.14      796.03     43.72 o 
  -2   6   1    13857.93    14033.01    248.05 o 
  -1   6   1     3201.60     3232.73     97.16 o 
   0   6   1    13828.88    13941.78    232.64 o 
   1   6   1     3034.63     2772.51     41.57 o 
   2   6   1     9720.51     9694.34    157.83 o 
   3   6   1     6274.61     6049.47    100.80 o 
   4   6   1     3483.26     3596.03     57.63 o 
   5   6   1     4406.00     4318.31     97.45 o 
   6   6   1     1708.20     1850.41     65.97 o 
   7   6   1     2306.48     2413.44    102.33 o 
  -7   7   1      162.90      181.14     36.09 o 
  -6   7   1      274.49      251.23     34.01 o 
  -5   7   1      356.79      300.51     31.92 o 
  -4   7   1        2.59       26.37     15.96 o 
  -3   7   1      307.14      316.28     15.62 o 
  -2   7   1       34.00       31.11      3.27 o 
  -1   7   1       88.39       71.35      5.74 o 
   0   7   1      494.25      481.23      9.68 o 
   1   7   1       10.24       16.91      4.32 o 
   2   7   1       35.87       30.95      6.67 o 
   3   7   1       29.45       61.52     10.20 o 
   4   7   1       93.10      117.76     11.40 o 
   5   7   1       40.85       39.32      7.99 o 
   6   7   1      371.86      401.88     27.82 o 
  -7   8   1     2085.52     2175.72    115.90 o 
  -6   8   1      283.86      295.65     36.78 o 
  -5   8   1     5243.15     5361.91    251.93 o 
  -4   8   1       79.35       81.58     10.06 o 
  -3   8   1     6995.82     7199.19    120.47 o 
  -2   8   1      127.50      135.86      4.55 o 
  -1   8   1    13009.39    12457.63    219.38 o 
   0   8   1        7.14        9.61      7.98 o 
   1   8   1     9203.49     9026.33    179.41 o 
   2   8   1       50.03       48.53     10.13 o 
   3   8   1     4501.45     4442.65     74.76 o 
   4   8   1     1590.44     1627.24     36.51 o 
   5   8   1     3819.67     3855.10     67.82 o 
   6   8   1     1164.52     1166.77     54.18 o 
  -6   9   1      103.53      104.10     29.15 o 
  -5   9   1       21.30       20.91      4.80 o 
  -4   9   1      330.04      341.63      8.87 o 
  -3   9   1      568.21      596.41     11.44 o 
  -2   9   1     1157.85     1171.79     26.92 o 
  -1   9   1      387.38      358.70     19.33 o 
   0   9   1     1353.05     1306.82     45.11 o 
   1   9   1      173.08      187.07      9.72 o 
   2   9   1      481.87      449.88     21.96 o 
   3   9   1     1150.18     1211.72     33.97 o 
   4   9   1       73.43       64.33      9.85 o 
   5   9   1      757.39      790.18     22.32 o 
  -5  10   1      742.71      774.48     42.47 o 
  -4  10   1     1397.30     1421.89     44.66 o 
  -3  10   1      877.12      836.95     35.67 o 
  -2  10   1     3404.50     3235.62     66.87 o 
  -1  10   1       67.74       73.68      3.97 o 
   0  10   1     3857.24     3669.22    136.72 o 
   1  10   1        3.59        5.55     15.96 o 
   2  10   1     4324.89     4394.20     94.08 o 
   3  10   1        0.46       -1.54      5.76 o 
   4  10   1     2747.22     2725.24     58.61 o 
  -4  11   1       50.87       54.10     13.33 o 
  -3  11   1      731.16      792.61     76.34 o 
  -2  11   1      402.76      395.52     24.90 o 
  -1  11   1     1158.25     1165.99     33.40 o 
   0  11   1      393.68      391.28     18.08 o 
   1  11   1     1412.43     1505.30     52.05 o 
   2  11   1      572.01      549.47     17.31 o 
   3  11   1     1008.66     1112.50     43.03 o 
  -1 -12   2      162.76      170.41     10.76 o 
   0 -12   2      364.03      369.38      9.82 o 
   1 -12   2       74.92       52.01      6.21 o 
   2 -12   2      162.70      159.36      8.82 o 
  -3 -11   2     2541.99     2617.63     53.06 o 
  -2 -11   2       69.19       62.46     16.66 o 
  -1 -11   2     2691.99     2736.48     70.09 o 
   0 -11   2       22.46       31.78      4.71 o 
   1 -11   2     4128.82     3897.20    102.81 o 
   2 -11   2       33.96       42.51      5.44 o 
   3 -11   2     3454.76     3309.59     84.87 o 
   4 -11   2      153.13      156.77     17.70 o 
  -4 -10   2      314.25      308.02     11.15 o 
  -3 -10   2       85.67       90.85      7.68 o 
  -2 -10   2      432.93      463.79     16.60 o 
  -1 -10   2       56.17       54.83      5.65 o 
   0 -10   2      398.50      436.44     10.39 o 
   1 -10   2      145.56      121.23      6.02 o 
   2 -10   2        8.52        9.05      3.96 o 
   3 -10   2      127.91      105.95      6.35 o 
   4 -10   2       58.88       48.50      8.35 o 
   5 -10   2       48.73       69.40     20.13 o 
  -5  -9   2     2159.93     2135.12     41.88 o 
  -4  -9   2     3826.09     3722.34     61.72 o 
  -3  -9   2     3380.95     3404.23     55.25 o 
  -2  -9   2     8721.07     8709.55    174.18 o 
  -1  -9   2     2519.00     2553.13     51.01 o 
   0  -9   2     9086.69     8787.63    253.36 o 
   1  -9   2      580.25      574.16     23.44 o 
   2  -9   2     6439.25     6411.34    114.32 o 
   3  -9   2      299.80      318.07     13.46 o 
   4  -9   2     7020.20     7005.62    163.76 o 
   5  -9   2        9.33       41.64     17.35 o 
   6  -9   2     3696.77     3860.77    154.07 o 
  -6  -8   2        3.79        1.41      8.51 o 
  -5  -8   2       19.40       20.90      5.94 o 
  -4  -8   2       70.28       61.31      6.88 o 
  -3  -8   2       13.82       22.63      6.41 o 
  -2  -8   2      300.57      335.81     12.15 o 
  -1  -8   2        5.91       27.64     12.90 o 
   0  -8   2        1.05       -1.94      9.37 o 
   1  -8   2      642.04      750.10     21.95 o 
   2  -8   2      117.24      101.91     16.38 o 
   3  -8   2      146.51      139.52      7.61 o 
   4  -8   2       96.05      107.57     19.43 o 
   5  -8   2      687.40      670.41     42.33 o 
   6  -8   2       20.88       24.98     18.74 o 
   7  -8   2        4.55       20.82     21.51 o 
  -7  -7   2       69.91       67.91      9.46 o 
  -6  -7   2     4337.09     4387.16     92.67 o 
  -5  -7   2     2160.96     2155.68     36.60 o 
  -4  -7   2     7230.24     6910.92    114.36 o 
  -3  -7   2     6554.74     6522.63    102.56 o 
  -2  -7   2    12413.90    12167.27    178.41 o 
  -1  -7   2     4929.88     4942.18     66.91 o 
   0  -7   2     8446.13     7999.07    265.46 o 
   1  -7   2     6401.77     6121.34    192.33 o 
   2  -7   2     7778.81     7601.12    148.99 o 
   3  -7   2     7464.27     7233.65    272.05 o 
   4  -7   2     1597.03     1551.11     61.07 o 
   5  -7   2     5166.97     5388.98    180.44 o 
   6  -7   2      880.24      921.16     48.26 o 
   7  -7   2     2776.71     2925.98     94.35 o 
  -7  -6   2       26.29       27.72     10.60 o 
  -6  -6   2       81.03       95.64     15.84 o 
  -5  -6   2       26.90       23.40      5.87 o 
  -4  -6   2      388.22      402.91     13.19 o 
  -3  -6   2      302.03      291.26     16.80 o 
  -2  -6   2     2254.52     2518.13     33.36 o 
  -1  -6   2       20.92       38.27      3.74 o 
   0  -6   2      425.76      439.61     21.17 o 
   1  -6   2      118.98      146.64      8.62 o 
   2  -6   2      306.95      285.79     20.47 o 
   3  -6   2       13.74        7.63     11.80 o 
   4  -6   2      106.35      112.53     18.57 o 
   5  -6   2        3.15        9.37     12.15 o 
   6  -6   2      557.20      577.15     30.64 o 
   7  -6   2       44.98       46.15     16.19 o 
   8  -6   2       92.86      116.09     23.80 o 
  -8  -5   2      456.69      442.22     38.74 o 
  -7  -5   2     7077.79     7159.10    282.92 o 
  -6  -5   2       21.61       24.37      7.51 o 
  -5  -5   2     8390.90     8386.23    178.34 o 
  -4  -5   2       12.01       31.93      6.22 o 
  -3  -5   2    11389.27    11216.75    237.54 o 
  -2  -5   2      128.15      155.06      5.67 o 
  -1  -5   2    18096.90    19976.59    322.99 o 
   0  -5   2     1252.10     1123.18     17.00 o 
   1  -5   2    18123.77    19066.90    433.29 o 
   2  -5   2     4564.35     4202.22    106.88 o 
   3  -5   2    16910.53    17785.31    546.88 o 
   4  -5   2     5316.77     5218.58    134.26 o 
   5  -5   2     4786.92     5021.10    121.44 o 
   6  -5   2     2704.45     2695.89     90.00 o 
   7  -5   2     1859.12     1960.50     78.53 o 
   8  -5   2     1881.25     2085.78    139.50 o 
  -8  -4   2      447.92      456.03     20.10 o 
  -7  -4   2       72.48       88.57     11.87 o 
  -6  -4   2      114.50      121.24      9.70 o 
  -5  -4   2      399.06      431.65     20.94 o 
  -4  -4   2     2017.89     2102.30     50.58 o 
  -3  -4   2      828.94      867.31     16.58 o 
  -2  -4   2     1467.57     1563.27     28.55 o 
  -1  -4   2      202.49      137.73      5.61 o 
   0  -4   2      975.13      993.29     22.86 o 
   1  -4   2     2710.03     2941.21     64.54 o 
   2  -4   2      648.76      673.77     21.75 o 
   3  -4   2      644.00      680.60     27.11 o 
   4  -4   2      126.76      158.65     16.66 o 
   5  -4   2      725.51      760.51     47.54 o 
   6  -4   2      358.12      340.23     25.27 o 
   7  -4   2      650.70      763.10     61.42 o 
   8  -4   2       14.96        8.76     14.47 o 
  -8  -3   2     3603.70     3618.79     99.67 o 
  -7  -3   2     1765.60     1716.21     91.26 o 
  -6  -3   2     5761.92     5845.60    199.72 o 
  -5  -3   2     2294.74     2176.77     79.26 o 
  -4  -3   2    15598.80    15991.28    300.49 o 
  -3  -3   2     5454.89     5292.28     71.05 o 
  -2  -3   2    37076.95    43486.96    934.98 o 
  -1  -3   2      228.83      255.68      5.27 o 
   0  -3   2    49741.11    52354.19   1384.46 o 
   1  -3   2       48.72      132.69      8.34 o 
   2  -3   2    31224.27    36127.91   1053.43 o 
   3  -3   2      140.64      139.43     12.02 o 
   4  -3   2     4855.26     5029.60    128.74 o 
   5  -3   2      670.38      598.26     30.92 o 
   6  -3   2     6564.15     7003.79    197.64 o 
   7  -3   2     1181.57     1289.70     51.52 o 
   8  -3   2     3062.20     3302.63    146.09 o 
  -8  -2   2       77.51       66.16     17.40 o 
  -7  -2   2     1582.24     1629.83     36.43 o 
  -6  -2   2       76.91       59.84      8.55 o 
  -5  -2   2     5322.09     5573.88     91.94 o 
  -4  -2   2      633.68      604.33     14.22 o 
  -3  -2   2     5227.16     5651.72     77.29 o 
  -2  -2   2     7151.80     7651.22    112.48 o 
  -1  -2   2      275.76      363.65     11.92 o 
   0  -2   2     3367.42     4230.76    229.72 o 
   1  -2   2     1093.88     1566.89     26.49 o 
   2  -2   2       19.28       17.73      7.59 o 
   3  -2   2     3874.82     3966.06     76.77 o 
   4  -2   2     1933.62     1890.48     49.32 o 
   5  -2   2     1515.59     1484.74     49.56 o 
   6  -2   2     2424.57     2566.88     86.22 o 
   7  -2   2      277.50      282.59     25.50 o 
   8  -2   2     1636.77     1764.24    103.00 o 
  -8  -1   2     3899.54     3841.38    165.39 o 
  -7  -1   2     2368.74     2367.34     61.20 o 
  -6  -1   2     4744.65     4780.41     84.77 o 
  -5  -1   2     1673.13     1497.91     38.39 o 
  -4  -1   2     5996.74     6108.50     92.53 o 
  -3  -1   2     5366.34     5633.07     77.54 o 
  -2  -1   2    13391.39    14775.61    252.98 o 
  -1  -1   2     7395.95     9726.50    270.06 o 
   1  -1   2    12191.33    13992.70    259.95 o 
   2  -1   2     6963.64     6930.06    130.47 o 
   3  -1   2    17902.99    20057.18    506.07 o 
   4  -1   2        1.50        7.67      8.58 o 
   5  -1   2     5977.21     5925.42    140.52 o 
   6  -1   2       24.58       24.85     13.00 o 
   7  -1   2     2434.35     2350.89     73.37 o 
   8  -1   2       30.29       19.06     19.43 o 
  -8   0   2     1883.48     1883.39     55.82 o 
  -7   0   2      751.92      785.65     22.48 o 
  -6   0   2     2038.67     2078.44     59.61 o 
  -5   0   2      321.93      353.38     26.87 o 
  -4   0   2     1726.77     1758.91     43.67 o 
  -3   0   2       35.98       26.37      7.36 o 
  -2   0   2    11102.08    12258.00    249.04 o 
  -1   0   2      122.75      151.74      5.01 o 
   1   0   2     1657.11     2070.15     26.74 o 
   2   0   2    16951.38    18977.32    437.23 o 
   3   0   2     1303.27     1439.36     32.88 o 
   4   0   2     5857.73     5810.38    155.78 o 
   5   0   2     2384.67     2305.14     73.99 o 
   6   0   2     4938.07     4958.97    123.89 o 
   7   0   2     1932.33     1974.84     81.89 o 
   8   0   2     1264.30     1341.06    111.04 o 
  -8   1   2       14.20       27.79     12.60 o 
  -7   1   2     1606.52     1653.72     66.06 o 
  -6   1   2       30.87       46.58     13.98 o 
  -5   1   2     5569.39     5880.95    156.66 o 
  -4   1   2     5467.67     5688.80    119.00 o 
  -3   1   2    14317.64    15977.19    381.94 o 
  -2   1   2    12415.67    13294.76    283.87 o 
  -1   1   2     3556.11     3062.66     67.32 o 
   0   1   2    12428.28    13708.73    246.57 o 
   1   1   2      629.23      710.96     15.94 o 
   2   1   2     7471.73     6895.59    127.33 o 
   3   1   2      481.38      390.93     20.13 o 
   4   1   2     1377.29     1324.72     36.50 o 
   5   1   2     1640.30     1564.82     48.02 o 
   6   1   2     4429.60     4320.91    155.80 o 
   7   1   2      741.95      742.00     35.56 o 
   8   1   2     2272.19     2326.52    218.96 o 
  -8   2   2      933.63      912.85     53.09 o 
  -7   2   2     2016.14     2074.52     66.73 o 
  -6   2   2     1300.93     1270.24     55.81 o 
  -5   2   2     3955.39     3960.03     99.37 o 
  -4   2   2     2769.39     2732.74     65.97 o 
  -3   2   2     5507.33     5059.88     99.61 o 
  -2   2   2     3527.21     3574.46     68.42 o 
   0   2   2       39.62       80.90      2.63 o 
   1   2   2    20667.06    21483.47    500.31 o 
   2   2   2      227.45      369.44     16.39 o 
   3   2   2    13028.79    13217.49    279.93 o 
   4   2   2      533.92      526.63     23.00 o 
   5   2   2    11063.14    10962.38    258.09 o 
   6   2   2      736.02      693.39     35.61 o 
   7   2   2     2921.43     2994.83     96.26 o 
   8   2   2     1053.37     1057.99     34.93 o 
  -8   3   2     1211.49     1342.30     89.53 o 
  -7   3   2       13.60       26.82     13.98 o 
  -6   3   2     1276.40     1398.27     80.85 o 
  -5   3   2       62.96       62.59     15.19 o 
  -4   3   2     1373.93     1307.23     41.19 o 
  -3   3   2     1526.05     1648.92     39.74 o 
  -2   3   2     4739.36     4430.55    117.98 o 
  -1   3   2        4.40        6.94      3.47 o 
   0   3   2     9201.79     9215.13    330.12 o 
   1   3   2       92.38       23.13      3.02 o 
   2   3   2     8072.55     7696.74    130.91 o 
   3   3   2      533.34      416.59     20.47 o 
   4   3   2     1631.71     1615.80     42.56 o 
   5   3   2      945.69      941.92     33.33 o 
   6   3   2      467.67      520.23     23.82 o 
   7   3   2     1206.06     1181.86     53.97 o 
   8   3   2      250.56      291.99     18.44 o 
  -8   4   2      320.01      345.40     32.63 o 
  -7   4   2     2568.48     2659.77     84.65 o 
  -6   4   2     1527.37     1560.53     54.47 o 
  -5   4   2     4816.77     4665.06    120.72 o 
  -4   4   2     7058.39     7029.64    166.85 o 
  -3   4   2     6040.91     5850.49    177.67 o 
  -2   4   2     7891.25     8100.47    272.75 o 
  -1   4   2     6180.11     6090.51    228.68 o 
   0   4   2    26828.19    31014.95    581.33 o 
   1   4   2     3885.03     3629.23     77.60 o 
   2   4   2    13126.91    13483.14    234.90 o 
   3   4   2     1579.31     1506.31     26.97 o 
   4   4   2     9754.49     9640.08    172.11 o 
   5   4   2        4.06        4.21      8.49 o 
   6   4   2     6590.93     6724.28    168.82 o 
   7   4   2      153.67      172.12     13.21 o 
   8   4   2     2334.03     2414.21    134.57 o 
  -8   5   2      379.83      397.09     36.30 o 
  -7   5   2      222.48      257.51     26.74 o 
  -6   5   2      939.30      923.84     41.94 o 
  -5   5   2     1023.44     1065.30     59.68 o 
  -4   5   2      488.96      492.05     39.56 o 
  -3   5   2     2271.12     2425.56    128.39 o 
  -2   5   2      946.40      992.25     24.29 o 
  -1   5   2      765.45      744.06     14.23 o 
   0   5   2      127.66      167.30      4.11 o 
   1   5   2      755.84      706.30     27.04 o 
   2   5   2      228.10      254.94      8.07 o 
   3   5   2        7.92       25.48      5.14 o 
   4   5   2       40.93       68.01      7.04 o 
   5   5   2      832.79      820.51     23.85 o 
   6   5   2      455.97      477.83     37.38 o 
   7   5   2      503.39      524.21     33.31 o 
  -7   6   2      115.86       89.53     28.45 o 
  -6   6   2     4593.49     4515.91    178.36 o 
  -5   6   2      560.84      582.97     70.09 o 
  -4   6   2     8451.37     8405.83    293.57 o 
  -3   6   2     2237.25     2212.50     82.59 o 
  -2   6   2    13867.75    13942.79    248.09 o 
  -1   6   2     7144.31     6988.56    115.43 o 
   0   6   2    12738.62    12277.47    196.30 o 
   1   6   2     6060.14     5674.96     83.60 o 
   2   6   2     6555.71     6188.35    117.81 o 
   3   6   2     7502.12     7342.83    132.16 o 
   4   6   2     3153.53     3100.30     50.80 o 
   5   6   2     5997.44     6056.55    144.26 o 
   6   6   2     1133.44     1149.53     46.84 o 
   7   6   2     2310.22     2461.89    102.29 o 
  -7   7   2       94.24       63.15     27.76 o 
  -6   7   2        0.58      -16.66     18.74 o 
  -5   7   2       47.33       52.74     20.82 o 
  -4   7   2       56.96       54.83     19.43 o 
  -3   7   2       61.00       50.94      4.16 o 
  -2   7   2       32.45       25.39      6.28 o 
  -1   7   2       45.57       42.49      3.47 o 
   0   7   2       30.72       17.55     32.62 o 
   1   7   2       59.61       51.82      6.49 o 
   2   7   2      278.80      229.81      9.02 o 
   3   7   2       22.72       17.94      5.12 o 
   4   7   2      159.34      190.43      9.85 o 
   5   7   2       42.87       51.39      7.86 o 
   6   7   2        4.50       -1.44      7.32 o 
  -6   8   2       70.68       80.50     44.42 o 
  -5   8   2     6859.77     6862.36    255.40 o 
  -4   8   2      323.41      315.47     11.09 o 
  -3   8   2     7659.31     7618.33    125.10 o 
  -2   8   2      720.54      712.81     16.86 o 
  -1   8   2     9090.20     8475.55    153.64 o 
   0   8   2     2016.32     1848.14     59.68 o 
   1   8   2    11214.50    10899.02    233.82 o 
   2   8   2     1230.42     1249.81     25.22 o 
   3   8   2     6210.48     6108.81    100.60 o 
   4   8   2     2044.17     2007.88     36.06 o 
   5   8   2     3663.11     3621.77     84.18 o 
   6   8   2     1494.13     1528.24    123.53 o 
  -6   9   2       14.70       42.33     23.60 o 
  -5   9   2        0.88       -6.57     15.27 o 
  -4   9   2        0.33       -0.90      4.53 o 
  -3   9   2      394.55      364.91     10.18 o 
  -2   9   2       30.41       31.28      7.54 o 
  -1   9   2      628.99      589.44     12.87 o 
   0   9   2        0.07       -2.78      9.72 o 
   1   9   2        8.54        9.31     13.53 o 
   2   9   2       14.35       18.99     10.20 o 
   3   9   2      150.95      142.47      9.55 o 
   4   9   2        0.21       -0.46      4.70 o 
   5   9   2       27.34       14.89      7.93 o 
  -5  10   2     1054.62     1100.10    105.14 o 
  -4  10   2     2099.54     2175.89     73.68 o 
  -3  10   2     1651.17     1664.55     56.86 o 
  -2  10   2     4845.10     4551.40    175.34 o 
  -1  10   2      216.16      206.09     23.25 o 
   0  10   2     6348.80     6131.57    223.47 o 
   1  10   2        0.23        9.72     17.35 o 
   2  10   2     5970.18     5869.72    128.10 o 
   3  10   2       59.73       52.81      9.72 o 
   4  10   2     3997.61     3939.94     81.28 o 
  -3  11   2      111.38      124.78     19.77 o 
  -2  11   2       68.10       61.19     12.15 o 
  -1  11   2      132.59      147.66     14.62 o 
   0  11   2       66.10       71.48     15.27 o 
   1  11   2      547.30      587.13     31.92 o 
   2  11   2       77.70       77.65     11.80 o 
  -1 -12   3      722.31      805.77     19.83 o 
   0 -12   3     1951.92     1927.57     31.96 o 
   1 -12   3      494.41      517.23     14.19 o 
   2 -12   3     1578.53     1538.79     46.09 o 
  -3 -11   3     1879.03     1903.27     42.59 o 
  -2 -11   3       62.67       54.83      9.02 o 
  -1 -11   3     1943.05     2066.71     32.75 o 
   0 -11   3       12.77       11.62      4.90 o 
   1 -11   3     2152.76     2106.15     70.71 o 
   2 -11   3      190.39      181.45     12.67 o 
   3 -11   3     2153.03     2210.38     60.38 o 
   4 -11   3      133.48      127.78     13.44 o 
  -4 -10   3     1345.61     1438.35     28.38 o 
  -3 -10   3      674.62      638.67     50.34 o 
  -2 -10   3     1638.51     1715.52     32.67 o 
  -1 -10   3      133.37      125.62      7.31 o 
   0 -10   3     2348.66     2275.26     41.78 o 
   1 -10   3      660.87      685.73     12.93 o 
   2 -10   3     1490.29     1408.69     44.04 o 
   3 -10   3     1252.80     1344.92     26.48 o 
   4 -10   3      870.41      846.72     28.29 o 
   5 -10   3      428.31      446.25     35.39 o 
  -5  -9   3      568.36      549.19     14.92 o 
  -4  -9   3     2658.03     2800.19     64.58 o 
  -3  -9   3      811.23      840.18     20.38 o 
  -2  -9   3     3376.99     3607.17     55.29 o 
  -1  -9   3     1214.29     1264.99     25.51 o 
   0  -9   3     4711.68     4824.70     95.54 o 
   1  -9   3      359.82      371.07     15.49 o 
   2  -9   3     4981.12     4927.78    109.36 o 
   3  -9   3      382.46      364.94     10.51 o 
   4  -9   3     8187.84     8117.67    221.04 o 
   5  -9   3        9.65       34.70     27.07 o 
   6  -9   3     4150.31     4306.32    218.61 o 
  -6  -8   3      192.33      180.86     10.33 o 
  -5  -8   3      566.45      622.98     20.68 o 
  -4  -8   3       96.14       79.48      7.51 o 
  -3  -8   3      293.66      358.58     13.47 o 
  -2  -8   3       19.25       12.20      3.74 o 
  -1  -8   3     2444.98     2360.19     31.80 o 
   0  -8   3      291.41      292.40      8.56 o 
   1  -8   3     1482.13     1515.15     34.65 o 
   2  -8   3       73.09       73.08      5.77 o 
   3  -8   3     1209.12     1194.97     24.37 o 
   4  -8   3       42.77       41.64     25.68 o 
   5  -8   3     1239.40     1213.13     56.21 o 
   6  -8   3      421.27      469.84     39.56 o 
   7  -8   3      176.66      156.15     31.92 o 
  -7  -7   3       72.60       81.01      9.67 o 
  -6  -7   3     2383.32     2326.82     62.86 o 
  -5  -7   3      615.72      655.17     17.02 o 
  -4  -7   3     3891.96     3825.99     78.34 o 
  -3  -7   3     3533.41     3728.09     67.20 o 
  -2  -7   3     9343.73     9830.53    138.02 o 
  -1  -7   3     4680.31     4642.38     62.20 o 
   0  -7   3     5386.28     5331.37    111.89 o 
   1  -7   3     9912.63     9758.61    280.17 o 
   2  -7   3     3705.47     3677.27     69.68 o 
   3  -7   3     8201.04     8312.83    251.93 o 
   4  -7   3     1066.63     1088.90     47.19 o 
   5  -7   3     3286.87     3352.14     84.30 o 
   6  -7   3      315.78      349.76     25.01 o 
   7  -7   3     2630.97     2771.62     98.55 o 
  -7  -6   3       55.43       43.77      8.26 o 
  -6  -6   3      407.31      432.60     17.94 o 
  -5  -6   3      572.97      563.46     22.23 o 
  -4  -6   3      392.99      409.76     13.32 o 
  -3  -6   3       35.27       17.85      5.61 o 
  -2  -6   3      739.41      840.77     13.70 o 
  -1  -6   3      273.90      274.92      7.21 o 
   0  -6   3     2075.25     2019.41     51.70 o 
   1  -6   3       42.06       33.12      3.95 o 
   2  -6   3     3097.02     3137.61     83.28 o 
   3  -6   3        0.26        6.25     11.10 o 
   4  -6   3      825.25      888.86     38.23 o 
   5  -6   3      140.34      113.95     19.01 o 
   6  -6   3      107.33      108.62     28.41 o 
   7  -6   3      158.92      166.44     36.05 o 
   8  -6   3      242.26      270.60     37.05 o 
  -8  -5   3       34.02       47.85     11.28 o 
  -7  -5   3     6677.08     6718.95    251.85 o 
  -6  -5   3       53.70       43.45      8.22 o 
  -5  -5   3     9233.82     9368.07    162.48 o 
  -4  -5   3       40.41       41.82      8.38 o 
  -3  -5   3     9798.63     9816.96    160.15 o 
  -2  -5   3      712.21      638.09     11.71 o 
  -1  -5   3    13320.74    14124.33    272.77 o 
   0  -5   3     8236.03     8106.42    162.75 o 
   1  -5   3    12187.99    11941.50    320.98 o 
   2  -5   3     7122.44     7061.54    183.22 o 
   3  -5   3    11014.62    10911.26    258.47 o 
   4  -5   3     8017.70     8307.73    189.17 o 
   5  -5   3     2400.76     2362.18     75.59 o 
   6  -5   3     4356.59     4434.88    149.21 o 
   7  -5   3      917.47      960.92     51.80 o 
   8  -5   3     2514.88     2914.87    126.66 o 
  -8  -4   3        0.82       -3.23      7.14 o 
  -7  -4   3        1.92        8.77      6.91 o 
  -6  -4   3      108.77      100.36      8.98 o 
  -5  -4   3      121.96      138.43      8.88 o 
  -4  -4   3       77.44      104.37      7.91 o 
  -3  -4   3        3.20       10.77      3.85 o 
  -2  -4   3       71.78       90.30      4.71 o 
  -1  -4   3     2107.11     1982.60     39.37 o 
   0  -4   3      775.66      731.89     19.86 o 
   1  -4   3     1309.95     1494.89     47.89 o 
   2  -4   3      122.41      172.04     12.84 o 
   3  -4   3      182.78      196.41     13.25 o 
   4  -4   3        8.95        1.04      8.34 o 
   5  -4   3        4.68        2.78     19.43 o 
   6  -4   3        5.36        6.15     11.03 o 
   7  -4   3       26.10       44.75     18.57 o 
   8  -4   3       20.86       23.02     19.11 o 
  -8  -3   3     3500.02     3628.08    148.32 o 
  -7  -3   3     1387.20     1470.10     32.96 o 
  -6  -3   3     4956.38     4945.55    116.32 o 
  -5  -3   3     1458.97     1603.97     34.65 o 
  -4  -3   3    10974.82    11052.25    201.45 o 
  -3  -3   3      362.31      452.98     15.16 o 
  -2  -3   3    32693.12    38480.36    789.42 o 
  -1  -3   3      327.85      366.49      9.90 o 
   0  -3   3    20339.10    23844.71    811.67 o 
   1  -3   3     8085.76     8101.90    147.29 o 
   2  -3   3    20144.00    22614.51    567.16 o 
   3  -3   3     1352.55     1382.89     32.63 o 
   4  -3   3     6093.00     6154.03    135.18 o 
   5  -3   3     1396.46     1420.13     49.97 o 
   6  -3   3     7351.60     7394.00    182.85 o 
   7  -3   3     2280.01     2360.70    111.39 o 
   8  -3   3     3711.88     4027.37    214.80 o 
  -8  -2   3       61.62       64.31     10.36 o 
  -7  -2   3      224.85      247.89     14.71 o 
  -6  -2   3       12.24       14.43      6.28 o 
  -5  -2   3      237.98      298.39     19.13 o 
  -4  -2   3      195.93      218.56     18.66 o 
  -3  -2   3      212.08      147.67      6.67 o 
  -2  -2   3      345.66      264.77      6.29 o 
  -1  -2   3      859.86      844.67     12.90 o 
   0  -2   3      601.69      396.43      8.31 o 
   1  -2   3    10966.93    11902.46    221.26 o 
   2  -2   3       12.09       20.03      9.10 o 
   3  -2   3        8.66        3.16      6.61 o 
   4  -2   3      177.61      218.92     17.91 o 
   5  -2   3        1.74        2.38     13.53 o 
   6  -2   3      538.05      529.08     37.71 o 
   7  -2   3        1.11       -1.46     13.12 o 
   8  -2   3      125.61      173.10     24.78 o 
  -8  -1   3     3768.43     3770.43     85.05 o 
  -7  -1   3     3373.68     3293.75     78.51 o 
  -6  -1   3     5084.43     5065.76     94.17 o 
  -5  -1   3     8171.05     8168.84    169.22 o 
  -4  -1   3    11732.85    12459.18    215.99 o 
  -3  -1   3    29372.57    34733.91    809.42 o 
  -2  -1   3    10168.37    11676.57    156.65 o 
  -1  -1   3    41262.65    46549.48   1000.55 o 
   0  -1   3     4129.37     4353.01     56.91 o 
   1  -1   3    15617.86    19280.48    424.31 o 
   2  -1   3      127.51      177.42     15.97 o 
   3  -1   3    27598.89    31797.38    958.78 o 
   4  -1   3       23.76       34.64     10.54 o 
   5  -1   3    12851.73    12867.68    323.28 o 
   6  -1   3      356.24      365.41     27.07 o 
   7  -1   3     3201.30     3279.86    108.87 o 
   8  -1   3      550.30      581.24     57.60 o 
  -8   0   3      427.82      433.28     18.80 o 
  -7   0   3      582.10      562.83     23.72 o 
  -6   0   3      435.87      444.44     15.58 o 
  -5   0   3      264.77      265.46     10.58 o 
  -4   0   3     5149.36     4930.79     72.91 o 
  -3   0   3     1027.28     1078.29     39.14 o 
  -2   0   3     3722.65     3460.98     44.41 o 
  -1   0   3      128.29      107.54      2.96 o 
   0   0   3     1385.50     1531.64     21.86 o 
   1   0   3     1540.99     1511.09     25.03 o 
   2   0   3     3066.29     3560.29     76.89 o 
   3   0   3      262.10      227.62     17.13 o 
   4   0   3      476.86      529.73     23.54 o 
   5   0   3      708.23      756.47     42.21 o 
   6   0   3     1302.41     1412.24     48.40 o 
   7   0   3      664.12      687.40     35.66 o 
   8   0   3       63.96       59.77     21.42 o 
  -8   1   3      591.94      556.54     41.56 o 
  -7   1   3     4256.29     4294.93     92.98 o 
  -6   1   3     2759.79     2750.41     85.34 o 
  -5   1   3    10046.35    10199.67    266.79 o 
  -4   1   3    18863.19    20684.34    536.57 o 
  -3   1   3    27611.15    30510.51    917.43 o 
  -2   1   3    18286.58    21964.88    547.94 o 
  -1   1   3    11497.78    14919.10    374.07 o 
   0   1   3     7094.95     6979.99    111.15 o 
   1   1   3     9753.98     9601.46    231.80 o 
   2   1   3    28087.90    33382.61    933.43 o 
   3   1   3     2580.18     2677.58     60.76 o 
   4   1   3     7903.78     7725.68    164.64 o 
   5   1   3      509.96      501.48     27.15 o 
   6   1   3     6864.84     6842.79    165.82 o 
   7   1   3      229.02      266.19     23.77 o 
   8   1   3     3620.27     3657.73    343.53 o 
  -8   2   3        4.42       11.65      7.19 o 
  -7   2   3      786.02      769.58     37.21 o 
  -6   2   3      788.21      805.09     42.88 o 
  -5   2   3     3368.08     3235.23     82.43 o 
  -4   2   3      479.79      547.38     61.77 o 
  -3   2   3     3271.67     3172.99     83.63 o 
  -2   2   3      823.18      915.40     35.39 o 
  -1   2   3     8679.21     9065.14    238.74 o 
   0   2   3      928.78      713.60     24.55 o 
   1   2   3     7310.78     8028.08    147.20 o 
   2   2   3     2105.50     1975.44     41.69 o 
   3   2   3     5292.97     5404.59    112.22 o 
   4   2   3     1520.18     1614.72     43.60 o 
   5   2   3     5241.01     5328.54    123.36 o 
   6   2   3      520.21      559.61     52.40 o 
   7   2   3     1188.07     1180.90     45.15 o 
   8   2   3      517.56      497.28     30.34 o 
  -8   3   3     4286.77     3999.25    185.25 o 
  -7   3   3        1.80       10.22     20.85 o 
  -6   3   3     8066.87     7970.40    201.88 o 
  -5   3   3      121.54      139.77     18.36 o 
  -4   3   3     9381.57     9442.15    241.27 o 
  -3   3   3     2111.29     2222.91     72.87 o 
  -2   3   3     9306.57     9546.78    279.69 o 
  -1   3   3     3469.51     4089.26    294.26 o 
   0   3   3    14610.96    15659.73    665.31 o 
   1   3   3     3241.58     3557.56     69.05 o 
   2   3   3    15455.55    16641.12    369.52 o 
   3   3   3     2992.44     2995.05     59.59 o 
   4   3   3     7009.44     7107.88    152.82 o 
   5   3   3     2774.68     2756.13     66.97 o 
   6   3   3     2873.00     2827.57    107.22 o 
   7   3   3     2328.82     2411.83    115.03 o 
   8   3   3     1101.49     1091.54     60.49 o 
  -8   4   3      333.75      318.99     37.03 o 
  -7   4   3     1205.02     1272.73     62.83 o 
  -6   4   3      827.28      829.00     67.67 o 
  -5   4   3     2292.59     2251.70    117.98 o 
  -4   4   3     5497.97     5649.23    190.85 o 
  -3   4   3     2309.75     2437.36     83.98 o 
  -2   4   3     2508.69     2550.48     77.03 o 
  -1   4   3      633.32      630.38     13.53 o 
   0   4   3     6835.32     6604.77     92.58 o 
   1   4   3     1653.89     1691.80     56.06 o 
   2   4   3     5147.66     5034.32     75.30 o 
   3   4   3     1863.93     1860.46     29.93 o 
   4   4   3     4441.04     4366.30     71.14 o 
   5   4   3       38.64       35.09      6.91 o 
   6   4   3     5543.32     5520.56    167.77 o 
   7   4   3      161.50      174.81     14.70 o 
   8   4   3     1882.82     1802.29     58.88 o 
  -8   5   3      438.31      494.20     48.74 o 
  -7   5   3     2054.97     1997.70     72.13 o 
  -6   5   3      505.42      428.20     43.03 o 
  -4   5   3        7.51       29.15     18.74 o 
  -3   5   3     3871.69     3776.10    128.39 o 
  -2   5   3      482.11      517.14     13.23 o 
  -1   5   3     2694.91     2628.54     32.77 o 
   0   5   3       63.42       71.61      3.27 o 
   1   5   3    10754.05    10676.16    178.51 o 
   2   5   3     1658.44     1709.08     26.28 o 
   3   5   3     3818.19     3816.31     63.35 o 
   4   5   3      688.74      779.19     18.45 o 
   5   5   3     2837.01     2866.94     60.93 o 
   6   5   3     1349.23     1384.74     57.30 o 
   7   5   3     1907.02     1982.90    147.41 o 
  -7   6   3      153.72      156.15     34.01 o 
  -6   6   3     2322.61     2399.88    158.23 o 
  -5   6   3      376.29      307.45     35.39 o 
  -4   6   3     3218.73     3147.33    166.56 o 
  -3   6   3      567.25      632.60     12.59 o 
  -2   6   3     6966.81     6953.18    101.51 o 
  -1   6   3     5322.01     5098.25     78.61 o 
   0   6   3     7327.20     7025.91    154.42 o 
   1   6   3     5312.88     5145.41     84.05 o 
   2   6   3     2640.03     2589.03     45.24 o 
   3   6   3     5955.05     5830.08     93.89 o 
   4   6   3      426.85      411.98     16.15 o 
   5   6   3     5342.37     5124.94     90.52 o 
   6   6   3      232.59      229.21     13.36 o 
   7   6   3     1591.93     1604.42     68.84 o 
  -7   7   3      380.02      392.81     78.42 o 
  -6   7   3       98.36      117.98     29.15 o 
  -5   7   3      835.65      848.77     54.13 o 
  -4   7   3      195.57      207.51     29.15 o 
  -3   7   3      892.48      856.42     15.54 o 
  -2   7   3      998.44      999.22     23.43 o 
  -1   7   3      186.98      151.99     37.82 o 
   0   7   3     1107.81     1053.51     45.11 o 
   1   7   3       17.95       30.74      7.24 o 
   2   7   3     1509.34     1614.62     26.92 o 
   3   7   3       25.31       28.90      7.02 o 
   4   7   3     2069.26     2072.65     37.37 o 
   5   7   3        3.73       14.15      7.70 o 
   6   7   3     1084.17     1045.46     41.29 o 
  -6   8   3       39.21       32.62     22.90 o 
  -5   8   3     3856.42     3660.73     88.49 o 
  -4   8   3      349.37      336.37     14.77 o 
  -3   8   3     4436.84     4386.91     66.76 o 
  -2   8   3      306.01      330.06     19.27 o 
  -1   8   3     5416.14     5277.24    197.79 o 
   0   8   3     1511.88     1436.60     78.42 o 
   1   8   3     6854.36     6615.06    153.38 o 
   2   8   3      863.80      794.86     17.61 o 
   3   8   3     4348.33     4241.88     81.93 o 
   4   8   3     1238.08     1211.84     25.53 o 
   5   8   3     2458.10     2501.35     65.79 o 
  -6   9   3      512.65      630.16     55.52 o 
  -5   9   3      170.57      193.82     21.44 o 
  -4   9   3      600.59      655.37     30.63 o 
  -3   9   3      100.30       82.55      4.41 o 
  -2   9   3      722.88      738.60     34.62 o 
  -1   9   3        7.37       22.21     12.49 o 
   0   9   3      372.79      399.05     26.37 o 
   1   9   3      866.73      799.14     18.20 o 
   2   9   3      178.06      192.70     11.17 o 
   3   9   3      441.90      444.63     13.89 o 
   4   9   3       41.93       30.80     13.35 o 
   5   9   3      322.37      332.14     27.30 o 
  -5  10   3      684.15      773.52     47.19 o 
  -4  10   3     3097.82     3277.97     88.49 o 
  -3  10   3     1099.61     1163.67     39.61 o 
  -2  10   3     5081.27     5045.99    127.47 o 
  -1  10   3       62.23       89.50     19.43 o 
   0  10   3     5367.77     5261.97    200.57 o 
   1  10   3       31.10       19.43     20.82 o 
   2  10   3     4308.73     4310.76     90.92 o 
   3  10   3      239.66      251.09     12.47 o 
  -3  11   3       53.90       79.50     14.82 o 
  -2  11   3        9.41       14.53     14.23 o 
  -1  11   3      146.19      166.42     25.88 o 
   0  11   3       11.83        7.63     11.80 o 
   1  11   3        0.54      -13.19     13.19 o 
   2  11   3        3.08        1.42      4.90 o 
  -1 -12   4      590.38      677.90     22.77 o 
   0 -12   4     3966.46     4096.21     60.59 o 
   1 -12   4      473.58      479.56     21.92 o 
   2 -12   4     3189.71     3137.58    134.63 o 
  -3 -11   4      753.00      790.95     47.54 o 
  -2 -11   4        0.15        0.99      5.00 o 
  -1 -11   4     1158.89     1256.05     20.47 o 
   0 -11   4       52.02       49.01      4.59 o 
   1 -11   4      891.21      918.25     37.11 o 
   2 -11   4      307.54      310.85     12.91 o 
   3 -11   4      631.97      610.98     53.44 o 
   4 -11   4        3.58       12.25      9.37 o 
  -4 -10   4     3116.33     3181.51    103.83 o 
  -3 -10   4     1546.33     1601.78     31.58 o 
  -2 -10   4     4014.00     4074.16     59.81 o 
  -1 -10   4     1337.36     1440.66     25.01 o 
   0 -10   4     4994.37     5131.61     77.21 o 
   1 -10   4     1972.56     2003.53     63.32 o 
   2 -10   4     1231.45     1290.71     35.37 o 
   3 -10   4     2829.31     2803.84     46.47 o 
   4 -10   4      245.55      289.52     15.90 o 
   5 -10   4     1310.59     1313.06     59.68 o 
  -5  -9   4      108.14      102.41     12.03 o 
  -4  -9   4      708.38      698.29     14.35 o 
  -3  -9   4      203.28      214.69      8.65 o 
  -2  -9   4     1391.33     1436.68     35.64 o 
  -1  -9   4      656.66      655.38     19.09 o 
   0  -9   4     2838.52     2649.39     72.22 o 
   1  -9   4       80.12       66.16      5.50 o 
   2  -9   4     1803.00     1714.29     28.93 o 
   3  -9   4       64.40       41.97     21.51 o 
   4  -9   4     2370.21     2188.73    113.47 o 
   5  -9   4       76.10      105.49     19.43 o 
   6  -9   4     1757.92     1783.60     79.81 o 
  -6  -8   4       43.32       39.41      8.96 o 
  -5  -8   4     4646.70     4523.60    149.69 o 
  -4  -8   4        0.11       10.12      4.82 o 
  -3  -8   4     3961.84     4130.26     78.63 o 
  -2  -8   4      172.67      194.33      6.03 o 
  -1  -8   4     5581.14     5795.15     82.26 o 
   0  -8   4      979.06      962.49     26.20 o 
   1  -8   4     3118.88     3155.59     94.56 o 
   2  -8   4      938.76      971.99     17.13 o 
   3  -8   4     1066.91     1005.80     31.92 o 
   4  -8   4      662.26      621.83     33.31 o 
   5  -8   4     1418.94     1554.58     62.46 o 
   6  -8   4     1393.60     1443.54     68.01 o 
   7  -8   4      283.56      321.00     27.92 o 
  -7  -7   4       79.57      105.83     26.42 o 
  -6  -7   4     1269.88     1318.52     43.53 o 
  -5  -7   4       70.45       68.77      9.34 o 
  -4  -7   4     1668.07     1727.54     56.96 o 
  -3  -7   4     2574.61     2472.72     37.26 o 
  -2  -7   4     4070.89     3985.37     86.65 o 
  -1  -7   4     5782.30     5713.34     85.39 o 
   0  -7   4     1176.49     1118.49     18.71 o 
   1  -7   4     4357.79     4113.77    103.13 o 
   2  -7   4      962.26      880.00     27.08 o 
   3  -7   4     4629.46     4468.72    126.31 o 
   4  -7   4      518.65      485.72     26.16 o 
   5  -7   4     2691.20     2709.56     68.30 o 
   6  -7   4        2.63       -1.51      9.56 o 
   7  -7   4     2569.02     2695.34     87.45 o 
  -7  -6   4      261.56      266.02     13.30 o 
  -6  -6   4     2655.47     2696.97     50.78 o 
  -5  -6   4     1097.38     1161.52     24.27 o 
  -4  -6   4     4158.32     4128.79     59.93 o 
  -3  -6   4       83.95      121.01      6.25 o 
  -2  -6   4     4968.13     4942.25     58.76 o 
  -1  -6   4       87.00      106.77      4.67 o 
   0  -6   4     3151.26     2830.70     78.39 o 
   1  -6   4      171.70      193.62     10.30 o 
   2  -6   4     3254.97     3055.72     79.12 o 
   3  -6   4      300.54      333.76     16.93 o 
   4  -6   4     4904.37     5007.15    111.13 o 
   5  -6   4      186.97      157.67     16.43 o 
   6  -6   4     1976.50     2074.86     62.27 o 
   7  -6   4      343.33      419.49     29.17 o 
   8  -6   4     1387.98     1391.88     94.04 o 
  -8  -5   4       10.43       12.88      8.43 o 
  -7  -5   4     4429.96     4481.34    198.23 o 
  -6  -5   4      231.68      221.59     12.29 o 
  -5  -5   4     7408.13     7472.09    123.27 o 
  -4  -5   4     1010.26     1086.34     18.95 o 
  -3  -5   4     6345.53     6100.79     96.67 o 
  -2  -5   4     2154.62     2196.17     31.45 o 
  -1  -5   4     5867.34     5424.91     61.02 o 
   0  -5   4     5202.91     5285.60    144.92 o 
   1  -5   4     5647.96     4836.05    129.43 o 
   2  -5   4     4856.04     4850.42     92.37 o 
   3  -5   4     5574.15     5324.17    106.14 o 
   4  -5   4     7010.91     7141.90    158.22 o 
   5  -5   4     1286.05     1230.68     41.19 o 
   6  -5   4     5379.77     5354.40    133.43 o 
   7  -5   4      585.43      647.10     37.82 o 
   8  -5   4     3022.48     3117.61    207.51 o 
  -8  -4   4      692.06      721.05     31.12 o 
  -7  -4   4      208.43      195.94     17.78 o 
  -6  -4   4     1016.21     1094.36     51.51 o 
  -5  -4   4     1319.43     1265.31     33.40 o 
  -4  -4   4     1174.21     1308.15     21.99 o 
  -3  -4   4      624.44      605.72     11.46 o 
  -2  -4   4     4835.02     5131.85     57.02 o 
  -1  -4   4     2780.05     2872.60     33.02 o 
   0  -4   4     5988.63     6278.65     91.59 o 
   1  -4   4     2482.81     2587.28     41.02 o 
   2  -4   4      676.96      663.77     20.49 o 
   3  -4   4     1971.41     1971.72     42.66 o 
   4  -4   4       74.64       77.19     20.47 o 
   5  -4   4     2168.35     2154.49     71.78 o 
   6  -4   4       28.37       28.07     16.39 o 
   7  -4   4      346.94      336.89     27.43 o 
   8  -4   4        0.94       23.12     16.43 o 
  -8  -3   4     2742.12     2793.59    104.32 o 
  -7  -3   4      477.48      486.01     19.91 o 
  -6  -3   4     5132.34     5202.34    120.41 o 
  -5  -3   4      120.04      121.52      8.34 o 
  -4  -3   4     9496.49     9296.76    150.39 o 
  -3  -3   4      316.45      412.97      8.80 o 
  -2  -3   4    32562.44    36323.88    720.05 o 
  -1  -3   4     1169.87     1087.97     16.41 o 
   0  -3   4    18993.38    19387.31   1069.47 o 
   1  -3   4     1442.46     1458.56     23.05 o 
   2  -3   4    24685.33    28525.34    751.07 o 
   3  -3   4     3426.68     3578.26     68.62 o 
   4  -3   4     8457.34     8816.64    198.00 o 
   5  -3   4     2014.19     1963.24     57.81 o 
   6  -3   4     4113.46     4299.96    127.47 o 
   7  -3   4     3435.40     3532.30    101.27 o 
   8  -3   4     2281.44     2450.47    137.41 o 
  -8  -2   4        1.07        0.98      6.40 o 
  -7  -2   4      478.32      488.50     25.37 o 
  -6  -2   4      101.77       93.91     10.42 o 
  -5  -2   4     1352.86     1370.82     46.09 o 
  -4  -2   4      967.08      954.19     19.19 o 
  -3  -2   4      370.74      312.75      7.96 o 
  -2  -2   4     1918.86     1770.35     30.55 o 
  -1  -2   4      772.78      885.48     13.07 o 
   0  -2   4      250.00      406.58      9.79 o 
   1  -2   4       47.31       73.85      6.61 o 
   2  -2   4     1509.28     1429.75     49.62 o 
   3  -2   4      555.22      589.33     20.54 o 
   4  -2   4      804.59      919.16     32.84 o 
   5  -2   4      731.50      769.23     34.57 o 
   6  -2   4      402.31      370.85     26.38 o 
   7  -2   4      345.03      388.32     36.09 o 
   8  -2   4      593.58      633.49     39.74 o 
  -8  -1   4     1565.45     1621.50     53.58 o 
  -7  -1   4     5245.45     5179.90    121.01 o 
  -6  -1   4      673.25      647.42     18.95 o 
  -5  -1   4    12696.51    12502.27    232.03 o 
  -4  -1   4      473.73      380.65     17.09 o 
  -3  -1   4    21724.77    23772.25    479.65 o 
  -2  -1   4     1930.36     1714.44     18.14 o 
  -1  -1   4    25770.33    30847.80    647.75 o 
   0  -1   4      560.56      506.48     11.03 o 
   1  -1   4    30399.08    34921.36    953.89 o 
   2  -1   4      513.06      499.31     17.65 o 
   3  -1   4    31709.86    37516.84   1161.36 o 
   4  -1   4      312.82      307.30     24.98 o 
   5  -1   4    15881.70    16736.35    474.27 o 
   6  -1   4      575.36      602.24     31.58 o 
   7  -1   4     5594.45     5785.83    210.28 o 
   8  -1   4      621.64      746.85     58.64 o 
  -8   0   4        4.28        6.77      8.98 o 
  -7   0   4        3.55        3.95      6.51 o 
  -6   0   4       26.17       35.76     16.28 o 
  -5   0   4       50.68       51.38      6.30 o 
  -4   0   4     2541.80     2767.52     67.51 o 
  -3   0   4     1962.67     2026.62     43.32 o 
  -2   0   4     1749.71     1578.76     22.07 o 
  -1   0   4     2150.59     2013.66     25.01 o 
   0   0   4     7137.19     7715.65    120.72 o 
   1   0   4       17.47       74.56      8.09 o 
   2   0   4       74.77      169.50     14.08 o 
   3   0   4       40.45       45.72     15.90 o 
   4   0   4      171.82      273.68     19.12 o 
   5   0   4       69.66       93.25     16.39 o 
   6   0   4       56.99       80.78     16.17 o 
   7   0   4        9.61       14.06     12.15 o 
   8   0   4      143.77      153.83     23.31 o 
  -8   1   4     1125.99     1119.38     39.44 o 
  -7   1   4     5120.61     4806.53     95.55 o 
  -6   1   4     1489.35     1438.11     30.77 o 
  -5   1   4     8808.95     8392.77    146.26 o 
  -4   1   4     5873.65     5587.66     85.65 o 
  -3   1   4    12055.64    12882.00    227.90 o 
  -2   1   4    21482.05    23567.12    820.32 o 
  -1   1   4    10176.90    11080.87    406.34 o 
   0   1   4    14649.56    16049.62    354.81 o 
   1   1   4     5304.66     5885.06    104.03 o 
   2   1   4    41929.00    47063.96   1538.82 o 
   3   1   4     1963.63     2026.81     42.92 o 
   4   1   4    12552.47    12590.11    291.69 o 
   5   1   4       35.05       15.68     28.11 o 
   6   1   4     8502.99     8337.14    225.54 o 
   7   1   4       20.28       18.97     14.92 o 
   8   1   4     4825.90     4923.22    344.58 o 
  -8   2   4       83.57       74.43     13.70 o 
  -7   2   4      294.49      267.64     12.46 o 
  -6   2   4      650.02      626.32     16.82 o 
  -5   2   4     1226.43     1225.38     51.85 o 
  -4   2   4        2.43        5.22      8.79 o 
  -3   2   4      443.95      487.93     19.61 o 
  -2   2   4     2813.28     3107.68     45.46 o 
  -1   2   4     1692.43     1437.29     43.03 o 
   0   2   4       56.52       24.64      7.85 o 
   1   2   4     7130.86     6374.61    124.73 o 
   2   2   4      146.88      127.72     10.27 o 
   3   2   4        1.50        5.84      7.10 o 
   4   2   4       30.05       13.86     12.28 o 
   5   2   4      320.33      301.88     22.23 o 
   6   2   4       12.09       17.60     13.59 o 
   7   2   4      172.14      189.40     21.86 o 
   8   2   4        0.62       17.76     15.45 o 
  -8   3   4     6429.83     6113.67    243.54 o 
  -7   3   4        5.25        9.84      9.62 o 
  -6   3   4     9640.82     9398.38    262.68 o 
  -5   3   4        9.62       15.82     13.19 o 
  -4   3   4     9788.87    10223.81    271.46 o 
  -3   3   4     2472.56     2522.72     81.89 o 
  -2   3   4    12994.66    14549.44   1011.52 o 
  -1   3   4    13004.49    13135.50    378.23 o 
   0   3   4    23301.63    26812.46   1021.91 o 
   1   3   4    14245.20    13948.26    375.46 o 
   2   3   4    16285.45    16752.92    377.79 o 
   3   3   4     8945.07     8552.72    176.65 o 
   4   3   4     4384.05     4306.67     95.11 o 
   5   3   4     5227.09     4832.91    114.16 o 
   6   3   4     2237.33     2220.43     61.47 o 
   7   3   4     3155.29     3208.19    221.39 o 
   8   3   4      716.40      726.35     46.19 o 
  -8   4   4      617.89      566.84     21.14 o 
  -7   4   4      549.17      484.85     36.21 o 
  -6   4   4      262.02      285.67     25.01 o 
  -5   4   4      763.20      762.02     81.20 o 
  -4   4   4     1266.68     1188.84     61.77 o 
  -3   4   4      222.94      237.35     27.07 o 
  -2   4   4     1000.12      861.86     26.03 o 
  -1   4   4     1788.03     1655.21     48.58 o 
   0   4   4     5911.14     5522.19     71.56 o 
   1   4   4     1313.07     1391.37     41.41 o 
   2   4   4     4175.51     4020.74     56.65 o 
   3   4   4     2319.66     2499.32     39.55 o 
   4   4   4     1168.84     1007.33     40.00 o 
   5   4   4      323.02      325.76     23.66 o 
   6   4   4     1769.08     1777.16     42.09 o 
   7   4   4        3.15       13.05      9.00 o 
  -8   5   4      321.27      288.92     36.44 o 
  -7   5   4     3876.22     3107.52    471.23 o 
  -6   5   4      217.85      250.54     56.21 o 
  -5   5   4     6401.61     6442.48    233.19 o 
  -4   5   4      284.03      357.41     36.09 o 
  -3   5   4    13305.01    14084.90    505.24 o 
  -2   5   4       68.73       76.60     15.34 o 
  -1   5   4    13679.63    13263.89    414.32 o 
   0   5   4       70.53       73.21      3.36 o 
   1   5   4    14243.17    13539.18    244.78 o 
   2   5   4     2855.50     2820.71     45.22 o 
   3   5   4     7952.61     7814.32    129.86 o 
   4   5   4      774.84      669.66     18.54 o 
   5   5   4     3669.74     3517.80     62.32 o 
   6   5   4     1707.47     1751.81     38.50 o 
   7   5   4     2148.98     2092.22     53.60 o 
  -7   6   4       11.08       11.75      4.81 o 
  -6   6   4      332.49      310.22     38.17 o 
  -5   6   4       20.75       19.43     18.74 o 
  -4   6   4      920.56      967.45     55.52 o 
  -3   6   4      111.86      100.03      3.39 o 
  -2   6   4     1750.04     1557.34     55.13 o 
  -1   6   4     2509.90     2506.76    117.29 o 
   0   6   4      969.32      973.34     72.87 o 
   1   6   4     1498.44     1358.73     24.90 o 
   2   6   4      280.67      250.86      8.92 o 
   3   6   4      798.50      801.87     17.72 o 
   4   6   4      285.28      329.77     17.04 o 
   5   6   4     3267.13     3229.09     68.18 o 
   6   6   4       86.77       66.33     29.68 o 
   7   6   4     1029.34      991.71     29.00 o 
  -7   7   4      678.01      698.87     63.15 o 
  -6   7   4     1951.70     2014.01     98.55 o 
  -5   7   4     2144.51     2164.61    145.74 o 
  -4   7   4     4475.10     4559.48     79.08 o 
  -3   7   4     2753.25     2694.50     97.08 o 
  -2   7   4     7854.55     7861.55    178.39 o 
  -1   7   4      681.42      588.52     34.01 o 
   0   7   4     9505.82     9460.03    297.04 o 
   1   7   4       13.56        8.73      5.82 o 
   2   7   4     6908.91     6451.93    107.07 o 
   3   7   4       33.39       41.93      8.27 o 
   4   7   4     5291.98     5228.87     94.56 o 
   5   7   4       40.83       37.96      8.20 o 
   6   7   4     2408.74     2328.09     70.43 o 
  -6   8   4       90.43      117.98     31.23 o 
  -5   8   4     2139.41     1692.94    886.25 o 
  -4   8   4       50.97       47.00      4.13 o 
  -3   8   4     2735.27     2723.80     81.53 o 
  -2   8   4       17.78       16.76     11.59 o 
  -1   8   4     1790.61     1699.63     61.77 o 
   0   8   4      625.14      632.94     34.70 o 
   1   8   4     2701.69     2577.29     61.40 o 
   2   8   4     1374.97     1419.04     25.20 o 
   3   8   4     2572.11     2496.84     46.56 o 
   4   8   4     1251.33     1247.24     30.56 o 
   5   8   4      812.21      735.79     23.36 o 
  -5   9   4      904.92      954.96     42.88 o 
  -4   9   4      891.69      933.28     38.24 o 
  -3   9   4     1893.35     1963.24     62.58 o 
  -2   9   4      954.89     1012.07     34.58 o 
  -1   9   4      941.81      929.97     43.03 o 
   0   9   4      914.33      907.07     41.64 o 
   1   9   4     2907.07     2865.51     57.36 o 
   2   9   4      498.41      489.33     23.57 o 
   3   9   4     2186.90     2080.43     62.54 o 
   4   9   4      160.71      140.88     12.29 o 
  -4  10   4     1886.83     1914.88     61.66 o 
  -3  10   4      225.19      221.17     26.72 o 
  -2  10   4     1793.81     1725.73     60.19 o 
  -1  10   4        2.94        9.83      9.17 o 
   0  10   4     2072.22     2061.21     72.18 o 
   1  10   4       30.72       19.43     22.21 o 
   2  10   4     1987.19     1829.61     51.01 o 
   3  10   4      144.11      174.44     11.02 o 
  -3  11   4      830.22      861.26     48.58 o 
  -2  11   4      307.17      352.35     23.42 o 
  -1  11   4     1286.39     1265.75     41.60 o 
   0  11   4      295.22      265.11     26.37 o 
   1  11   4      680.24      669.02     38.86 o 
  -1 -12   5      416.39      435.84     27.76 o 
   0 -12   5     3349.76     3343.78     78.18 o 
   1 -12   5      435.90      423.48     14.92 o 
   2 -12   5     3627.84     3369.07    272.75 o 
  -3 -11   5        0.93        3.47      9.72 o 
  -2 -11   5       38.14       35.97      4.13 o 
  -1 -11   5      235.48      231.53      9.42 o 
   0 -11   5       24.69       23.53      4.44 o 
   1 -11   5       25.82       22.07      4.13 o 
   2 -11   5      128.07      118.08     20.63 o 
   3 -11   5        0.00        3.02      5.63 o 
   4 -11   5        0.09        3.85     14.92 o 
  -4 -10   5     3830.84     3985.40    162.34 o 
  -3 -10   5     2334.24     2257.62     61.77 o 
  -2 -10   5     3051.44     3209.34     48.21 o 
  -1 -10   5     2796.94     2780.55     36.72 o 
   0 -10   5     2717.91     2686.29     39.53 o 
   1 -10   5     2254.60     2104.92     89.81 o 
   2 -10   5      743.51      731.49     14.09 o 
   3 -10   5     4218.50     4196.22     72.34 o 
   4 -10   5      223.24      204.14     12.23 o 
   5 -10   5     2927.28     3030.04    142.27 o 
  -5  -9   5       30.88       33.01      5.95 o 
  -4  -9   5      519.18      542.38     16.60 o 
  -3  -9   5        0.91        1.28      2.54 o 
  -2  -9   5      285.27      300.32     14.19 o 
  -1  -9   5      191.18      178.83      6.60 o 
   0  -9   5       13.09       26.94      8.15 o 
   1  -9   5       45.34       36.11      5.45 o 
   2  -9   5      282.98      288.90      8.74 o 
   3  -9   5        0.13       -1.59      5.12 o 
   4  -9   5        4.99        8.33     17.35 o 
   5  -9   5      180.10      204.73     22.21 o 
   6  -9   5      174.23      197.10     27.07 o 
  -6  -8   5       93.34       73.06     13.62 o 
  -5  -8   5     6629.63     6539.23    205.19 o 
  -4  -8   5      134.51      129.81      7.83 o 
  -3  -8   5     4662.99     4796.39     77.20 o 
  -2  -8   5      182.07      185.77      7.14 o 
  -1  -8   5     6475.43     6350.78    113.33 o 
   0  -8   5     3389.11     3348.94     82.53 o 
   1  -8   5     7657.64     7082.35    277.76 o 
   2  -8   5     6017.08     6123.38    119.64 o 
   3  -8   5     2881.95     2603.43    178.71 o 
   4  -8   5     2557.07     2550.48     79.81 o 
   5  -8   5     1602.20     1703.79     63.85 o 
   6  -8   5     1887.06     1967.32     59.65 o 
   7  -8   5      365.40      452.69     31.09 o 
  -7  -7   5      404.77      434.59     35.86 o 
  -6  -7   5      422.05      399.69     24.06 o 
  -5  -7   5      238.40      246.81      8.93 o 
  -4  -7   5      287.74      238.44     13.32 o 
  -3  -7   5      853.01      948.11     29.95 o 
  -2  -7   5      334.86      312.73      9.84 o 
  -1  -7   5     1380.94     1404.29     24.30 o 
   0  -7   5        3.39        6.97      3.61 o 
   1  -7   5     1055.79     1067.54     27.19 o 
   2  -7   5        8.58       15.76      5.00 o 
   3  -7   5     3009.92     3027.96     85.36 o 
   4  -7   5      103.81      140.50     13.22 o 
   5  -7   5     1009.20     1050.50     35.06 o 
   6  -7   5        9.60       18.55     11.52 o 
   7  -7   5      587.33      671.66     43.72 o 
  -7  -6   5      370.56      377.70     16.53 o 
  -6  -6   5     4675.04     4714.38    126.62 o 
  -5  -6   5     1538.51     1469.75     43.06 o 
  -4  -6   5     8056.12     8072.29    187.04 o 
  -3  -6   5       73.56       52.97      5.11 o 
  -2  -6   5    13418.54    14126.80    246.92 o 
  -1  -6   5      326.01      369.39      7.56 o 
   0  -6   5    12143.12    11978.61    184.28 o 
   1  -6   5      393.07      390.18     12.30 o 
   2  -6   5     7804.12     7888.10    247.07 o 
   3  -6   5      296.24      249.31     14.72 o 
   4  -6   5     8448.74     8622.28    192.56 o 
   5  -6   5      277.82      289.08     19.61 o 
   6  -6   5     3586.24     3772.93     97.30 o 
   7  -6   5     1100.83     1129.70     84.67 o 
  -7  -5   5     1764.25     1788.83     60.60 o 
  -6  -5   5      367.99      384.00     14.48 o 
  -5  -5   5     3187.17     3219.46     82.62 o 
  -4  -5   5      678.92      678.41     17.92 o 
  -3  -5   5     2504.41     2448.30     52.69 o 
  -2  -5   5      132.28      105.71      3.40 o 
  -1  -5   5     3210.56     3348.90     39.70 o 
   0  -5   5     2549.23     2247.04     55.00 o 
   1  -5   5     2697.48     2482.91     95.08 o 
   2  -5   5     2932.75     2540.21     58.34 o 
   3  -5   5     5572.15     5868.40    115.55 o 
   4  -5   5     3934.57     3993.48     88.00 o 
   5  -5   5      909.73     1014.74     55.43 o 
   6  -5   5     3374.40     3395.98    101.03 o 
   7  -5   5      219.59      250.19     24.03 o 
   8  -5   5     1919.85     2081.91     90.22 o 
  -8  -4   5     1764.82     1743.68     56.51 o 
  -7  -4   5      927.18      897.12     32.01 o 
  -6  -4   5     2047.17     2038.02     49.17 o 
  -5  -4   5     4707.43     4961.99    118.88 o 
  -4  -4   5     1754.57     1712.92     26.04 o 
  -3  -4   5     6644.19     7129.33     86.53 o 
  -2  -4   5     3657.54     3424.70     39.37 o 
  -1  -4   5    24700.26    29142.69    608.71 o 
   0  -4   5     4341.48     4325.23     69.40 o 
   1  -4   5    18957.01    21582.61    488.28 o 
   2  -4   5      410.35      479.05     13.71 o 
   3  -4   5     8453.44     8767.98    178.30 o 
   4  -4   5       11.54       34.35     11.29 o 
   5  -4   5     5302.15     5392.61    147.74 o 
   6  -4   5       12.46       15.21     11.75 o 
   7  -4   5     1188.49     1369.40     61.07 o 
   8  -4   5        2.05       12.93     19.11 o 
  -8  -3   5     1848.75     1829.78     43.26 o 
  -7  -3   5      114.10      116.67     15.39 o 
  -6  -3   5     4594.13     4491.59     90.96 o 
  -5  -3   5        2.26        7.58      4.96 o 
  -4  -3   5     5105.07     4967.08     81.28 o 
  -3  -3   5      753.18      724.95      9.88 o 
  -2  -3   5    15710.40    17997.55    275.38 o 
  -1  -3   5        2.09       10.85      4.82 o 
   0  -3   5    12416.88    14147.89    858.01 o 
   1  -3   5      785.97      764.12     23.94 o 
   2  -3   5    12986.21    14275.70    296.72 o 
   3  -3   5     4267.39     4455.49     84.34 o 
   4  -3   5     5035.55     5065.20    112.00 o 
   5  -3   5     2245.90     2333.20     75.95 o 
   6  -3   5     1529.50     1562.59     51.63 o 
   7  -3   5     1700.18     1845.26    102.02 o 
   8  -3   5     1141.61     1202.40    118.68 o 
  -8  -2   5        3.18        1.93     12.72 o 
  -7  -2   5     2584.60     2575.56     68.19 o 
  -6  -2   5      113.07      131.62     12.49 o 
  -5  -2   5     7787.34     7527.54    126.82 o 
  -4  -2   5     1658.98     1761.90     32.43 o 
  -3  -2   5     5258.79     4993.83     56.47 o 
  -2  -2   5     5788.18     6270.28     93.06 o 
  -1  -2   5     2701.96     2304.82     37.35 o 
   0  -2   5     3141.94     3684.21     46.85 o 
   1  -2   5      178.37      335.87     12.82 o 
   2  -2   5     4523.63     4717.92     78.18 o 
   3  -2   5      879.43     1005.97     26.45 o 
   4  -2   5    10662.73    11307.69    283.59 o 
   5  -2   5     1163.01     1205.09     53.52 o 
   6  -2   5     3325.75     3499.84     97.86 o 
   7  -2   5      128.94      131.31     24.97 o 
   8  -2   5     2140.35     2277.66    131.51 o 
  -8  -1   5      495.55      539.04     54.10 o 
  -7  -1   5     2678.88     2629.20     71.23 o 
  -6  -1   5       62.04       68.02      8.17 o 
  -5  -1   5     4454.22     4432.34     77.72 o 
  -4  -1   5      881.01      981.57     23.28 o 
  -3  -1   5    11770.57    12236.33    203.60 o 
  -2  -1   5     4357.85     5148.52     55.56 o 
  -1  -1   5    28683.77    34234.89    652.40 o 
   0  -1   5       32.18       16.80      4.73 o 
   1  -1   5    20499.48    23341.70    567.35 o 
   2  -1   5     1805.66     1681.77     37.74 o 
   3  -1   5    21800.34    24452.82    632.31 o 
   4  -1   5      510.84      523.62     31.30 o 
   5  -1   5    14744.78    14804.77    379.26 o 
   6  -1   5      460.72      465.53     28.55 o 
   7  -1   5     6499.24     6745.66    180.09 o 
   8  -1   5      518.21      550.45     44.24 o 
  -8   0   5     1868.63     1686.12     58.65 o 
  -7   0   5      146.37      137.61     10.57 o 
  -6   0   5     4338.70     4122.89     94.11 o 
  -5   0   5      246.26      211.53     12.37 o 
  -4   0   5     1568.65     1523.76     36.54 o 
  -3   0   5        7.01        4.89      3.12 o 
  -2   0   5     1062.21     1076.13     31.18 o 
  -1   0   5     1736.31     1981.08     35.08 o 
   0   0   5     5386.38     5572.44     88.57 o 
   1   0   5     1495.94     1108.91     40.60 o 
   2   0   5     3803.44     3789.76     65.74 o 
   3   0   5      452.87      429.20     30.88 o 
   4   0   5     2222.19     2273.87     66.95 o 
   5   0   5     1291.55     1259.37     44.58 o 
   6   0   5      146.90      126.81     18.08 o 
   7   0   5      688.98      713.12     36.44 o 
   8   0   5      123.97      135.25     27.74 o 
  -8   1   5      981.71      985.07     27.45 o 
  -7   1   5     3883.09     3853.81     72.59 o 
  -6   1   5     1824.67     1786.12     33.85 o 
  -5   1   5     4703.76     4626.04     76.20 o 
  -4   1   5     6713.70     6725.68    105.22 o 
  -3   1   5     5205.74     5137.21     71.00 o 
  -2   1   5    24719.79    29828.92    995.90 o 
  -1   1   5     9260.56     8725.49    824.83 o 
   0   1   5    14313.48    13971.88    286.81 o 
   1   1   5    18672.09    18829.80    615.24 o 
   2   1   5    34807.33    40095.32   1212.07 o 
   3   1   5     4632.63     4501.25    135.33 o 
   4   1   5    17537.05    17393.62    466.16 o 
   5   1   5       94.77      122.96     18.04 o 
   6   1   5     6479.44     6289.72    154.17 o 
   7   1   5       68.90       62.53     15.31 o 
   8   1   5     3548.60     3658.23    343.19 o 
  -8   2   5        2.11        5.22      8.92 o 
  -7   2   5      451.81      442.42     33.45 o 
  -6   2   5        1.44        1.99      4.56 o 
  -5   2   5      513.55      460.61     51.58 o 
  -4   2   5       36.08       33.81      3.92 o 
  -3   2   5      518.68      517.21     29.50 o 
  -2   2   5      171.83      164.27      3.40 o 
  -1   2   5      649.29      664.17     40.95 o 
   0   2   5       18.45       75.48     10.89 o 
   1   2   5      143.89      101.30      9.07 o 
   2   2   5       70.88       79.38     11.77 o 
   3   2   5     2968.62     2791.41     58.86 o 
   4   2   5      410.80      422.07     52.05 o 
   5   2   5      342.63      301.40     22.43 o 
   6   2   5      108.45      108.71     22.21 o 
   7   2   5      183.18      206.35     21.80 o 
   8   2   5      346.20      427.14     70.44 o 
  -8   3   5     2883.81     2965.14     83.18 o 
  -7   3   5       12.00       13.57     11.70 o 
  -6   3   5     4984.71     4827.32     95.81 o 
  -5   3   5       88.87       81.55     12.19 o 
  -4   3   5    11114.51    10666.54    214.36 o 
  -3   3   5     3506.78     3441.66     51.01 o 
  -2   3   5    18911.13    20483.03   1587.54 o 
  -1   3   5    15831.23    16255.76    508.71 o 
   0   3   5    10649.35     9725.38    572.42 o 
   1   3   5    22867.49    24618.19    894.23 o 
   2   3   5     3668.23     3246.65     62.79 o 
   3   3   5     9443.21     8964.77    191.86 o 
   4   3   5     1231.66     1178.59     38.19 o 
   5   3   5     5846.02     5499.30    126.43 o 
   6   3   5      822.34      891.93     47.89 o 
   7   3   5     4415.05     4488.60    305.02 o 
   8   3   5      309.54      323.37     19.58 o 
  -8   4   5       26.57       30.02     21.17 o 
  -7   4   5       32.40       31.30      8.80 o 
  -6   4   5      192.85      196.61     46.15 o 
  -5   4   5        7.25        8.65      3.39 o 
  -4   4   5        0.59        3.99      7.63 o 
  -3   4   5      390.91      360.13     51.01 o 
  -2   4   5       17.51       18.35      8.79 o 
  -1   4   5      376.15      388.64     23.60 o 
   0   4   5       73.82       58.64      3.84 o 
   1   4   5       64.16       81.84      7.35 o 
   2   4   5      325.63      340.47     18.16 o 
   3   4   5      154.34      108.75     16.63 o 
   4   4   5      974.25      816.95     39.91 o 
   5   4   5      301.89      281.80     19.56 o 
   6   4   5       53.97       41.09      9.55 o 
   7   4   5       29.24       27.15      9.96 o 
  -8   5   5      145.24      129.04      9.39 o 
  -7   5   5     4988.31     4511.21    361.58 o 
  -6   5   5        6.64       20.04      4.07 o 
  -5   5   5     9966.20     9264.83    269.97 o 
  -4   5   5      507.16      458.75     42.33 o 
  -3   5   5    15589.85    16213.91    558.41 o 
  -2   5   5      540.99      502.55     24.40 o 
  -1   5   5    11821.61    10987.54    340.06 o 
   0   5   5       17.62       42.91      5.75 o 
   1   5   5    12458.76    11701.90    211.29 o 
   2   5   5     5100.40     4938.46     79.06 o 
   3   5   5     7391.32     6979.76    115.75 o 
   4   5   5     3162.51     3158.50     57.88 o 
   5   5   5     2526.35     2542.57     52.71 o 
   6   5   5     3048.72     3011.43     97.30 o 
   7   5   5     1392.91     1397.94     54.52 o 
  -7   6   5        4.50        2.80      8.68 o 
  -6   6   5        9.71       13.79      3.47 o 
  -5   6   5      164.35      121.52     13.53 o 
  -4   6   5       32.11       29.78      3.12 o 
  -3   6   5        0.58        3.68      9.48 o 
  -2   6   5       95.02       83.07     20.47 o 
  -1   6   5       35.49       50.66     15.96 o 
   0   6   5        9.52        2.66      2.97 o 
   1   6   5      119.68       86.65      7.22 o 
   2   6   5      360.36      401.26     19.27 o 
   3   6   5      121.07      134.15     15.10 o 
   4   6   5        8.86        3.87      8.44 o 
   5   6   5      689.74      650.34     20.52 o 
   6   6   5      208.36      215.55     16.13 o 
  -7   7   5      552.12      560.76     58.99 o 
  -6   7   5     4710.11     4420.83    249.84 o 
  -5   7   5     1098.92     1017.37     42.68 o 
  -4   7   5     8429.18     8400.70    296.69 o 
  -3   7   5     1297.80     1312.51     41.90 o 
  -2   7   5    12012.33    11641.84    281.28 o 
  -1   7   5       22.83       43.03     27.07 o 
   0   7   5    10713.46    10061.04    391.42 o 
   1   7   5      407.18      429.30     26.24 o 
   2   7   5     6189.58     6015.97    104.60 o 
   3   7   5        3.81        7.03      4.66 o 
   4   7   5     4458.04     4384.63     81.64 o 
   5   7   5       18.66       22.58      9.56 o 
   6   7   5     3453.66     3525.69    153.47 o 
  -6   8   5       41.96       15.96     38.17 o 
  -5   8   5      530.12      531.97     34.35 o 
  -4   8   5      194.04      203.22     27.41 o 
  -3   8   5      398.87      385.83     49.97 o 
  -2   8   5       20.99       29.65     11.16 o 
  -1   8   5      305.83      320.63     27.76 o 
   0   8   5      392.37      367.82     29.15 o 
   1   8   5      560.92      537.80     27.00 o 
   2   8   5     1092.61     1021.09     31.78 o 
   3   8   5      544.13      532.58     25.45 o 
   4   8   5      421.32      438.41     22.60 o 
   5   8   5       58.89       56.47     21.65 o 
  -5   9   5     1160.43     1178.05     49.70 o 
  -4   9   5     1056.95     1085.07    113.12 o 
  -3   9   5     3651.63     3692.84     94.36 o 
  -2   9   5     1311.35     1263.31     41.20 o 
  -1   9   5     2735.94     2661.52     90.22 o 
   0   9   5     1776.20     1714.20     65.24 o 
   1   9   5     3711.54     3615.01     77.38 o 
   2   9   5      527.22      483.60     23.36 o 
   3   9   5     3915.21     3823.03    123.89 o 
   4   9   5      162.98      132.72     39.71 o 
  -4  10   5      617.47      602.19     43.00 o 
  -3  10   5        4.14        3.33     16.99 o 
  -2  10   5      648.23      678.18     40.60 o 
  -1  10   5       25.03        6.97      9.67 o 
   0  10   5      881.00      855.71     44.42 o 
   1  10   5       18.84        0.69     18.74 o 
   2  10   5      625.22      637.72     67.67 o 
   3  10   5       37.75       35.86      7.11 o 
  -2  11   5      904.95      892.60     59.27 o 
  -1  11   5     2037.45     2108.57     67.67 o 
   0  11   5     1222.23     1256.85     58.99 o 
   1  11   5     1472.19     1570.54     67.32 o 
  -1 -12   6      333.77      365.74     18.04 o 
   0 -12   6     2069.36     2121.58     70.09 o 
   1 -12   6      100.55      116.06      5.87 o 
   2 -12   6     2554.88     2375.64    184.26 o 
  -3 -11   6      717.83      837.67     38.17 o 
  -2 -11   6        0.33       14.57     13.19 o 
  -1 -11   6      338.17      352.21      8.74 o 
   0 -11   6      120.19      131.50      5.36 o 
   1 -11   6      467.46      422.31      9.41 o 
   2 -11   6       27.61       28.25      5.08 o 
   3 -11   6      396.86      359.32     16.66 o 
   4 -11   6       43.65       53.96     14.57 o 
  -4 -10   6     2721.93     2983.54    132.56 o 
  -3 -10   6     2112.78     2178.70     62.93 o 
  -2 -10   6     1681.62     1655.12     87.10 o 
  -1 -10   6     3986.53     4131.00     59.15 o 
   0 -10   6     2412.49     2354.81     30.24 o 
   1 -10   6     3683.02     3617.80    112.07 o 
   2 -10   6     1453.90     1348.78     42.62 o 
   3 -10   6     4737.67     4741.32     77.41 o 
   4 -10   6      539.71      517.24     32.27 o 
   5 -10   6     3524.31     3703.92    120.76 o 
  -5  -9   6       59.80       53.51      9.83 o 
  -4  -9   6      124.60      151.57      6.67 o 
  -3  -9   6       98.87       99.22      6.05 o 
  -2  -9   6      618.29      627.64     13.97 o 
  -1  -9   6      201.74      216.47      5.97 o 
   0  -9   6      636.56      626.68      9.97 o 
   1  -9   6       66.00       64.21     10.72 o 
   2  -9   6      843.68      774.82     21.03 o 
   3  -9   6       14.15       10.54     10.06 o 
   4  -9   6      633.79      653.76     29.84 o 
   5  -9   6       12.58       -5.55     11.10 o 
   6  -9   6      172.79      158.93     24.98 o 
  -6  -8   6      140.63      136.17     25.39 o 
  -5  -8   6     5269.27     5093.37    185.02 o 
  -4  -8   6      615.97      653.50     13.16 o 
  -3  -8   6     5706.55     5895.89    121.41 o 
  -2  -8   6     1798.95     1830.23     47.30 o 
  -1  -8   6     8990.62     9119.95    132.81 o 
   0  -8   6     6274.84     6208.96     86.79 o 
   1  -8   6    11691.66    11076.76    370.58 o 
   2  -8   6     8392.03     8103.74    190.51 o 
   3  -8   6     5042.38     4911.50    129.09 o 
   4  -8   6     3364.80     3285.44     95.77 o 
   5  -8   6     2728.72     2720.40     65.41 o 
   6  -8   6     2851.32     2937.65     92.04 o 
   7  -8   6      593.41      697.18     44.10 o 
  -7  -7   6      149.75      124.26     10.97 o 
  -6  -7   6        5.92        4.46      5.47 o 
  -5  -7   6       10.45       13.19      4.82 o 
  -4  -7   6       24.16       27.74      4.42 o 
  -3  -7   6      175.93      211.46      6.04 o 
  -2  -7   6      552.89      532.91     12.55 o 
  -1  -7   6      112.32      102.10      5.92 o 
   0  -7   6      782.32      727.18     12.07 o 
   1  -7   6        8.62       14.75      4.96 o 
   2  -7   6       68.71       82.44      9.72 o 
   3  -7   6       59.92       65.93     12.49 o 
   4  -7   6      155.21      182.40     13.71 o 
   5  -7   6        2.51        3.67      8.33 o 
   6  -7   6       37.97       47.82     15.79 o 
   7  -7   6        9.57       15.74     15.97 o 
  -7  -6   6      451.59      439.34     18.71 o 
  -6  -6   6     5382.42     5222.64    180.05 o 
  -5  -6   6      641.52      600.40     30.44 o 
  -4  -6   6    13399.57    12922.52    305.09 o 
  -3  -6   6      119.81      134.01      4.60 o 
  -2  -6   6    21111.94    23167.22    545.01 o 
  -1  -6   6     1265.36     1144.85     12.32 o 
   0  -6   6    19256.47    20761.00    588.95 o 
   1  -6   6      365.56      336.32     36.44 o 
   2  -6   6     5497.53     5183.46     90.72 o 
   3  -6   6     1676.78     1683.15     43.08 o 
   4  -6   6     6959.57     6913.89    149.11 o 
   5  -6   6     2098.90     2048.55     53.38 o 
   6  -6   6     3283.75     3362.76    101.84 o 
   7  -6   6     1654.66     1786.66     74.95 o 
  -7  -5   6      200.76      221.19     21.47 o 
  -6  -5   6       41.41       23.16      5.94 o 
  -5  -5   6      392.84      374.43     19.55 o 
  -4  -5   6      216.09      218.44     18.77 o 
  -3  -5   6      633.74      716.16     31.05 o 
  -2  -5   6      190.69      147.44     14.49 o 
  -1  -5   6     2984.89     3239.38     36.86 o 
   0  -5   6      730.82      636.55     27.28 o 
   1  -5   6     1777.56     1619.43     95.77 o 
   2  -5   6      189.97      190.29     20.47 o 
   3  -5   6     1103.28     1027.79     33.31 o 
   4  -5   6        2.80        2.84      8.09 o 
   5  -5   6        7.55        9.08      9.56 o 
   6  -5   6       55.18       62.27     14.42 o 
   7  -5   6        2.89       -3.89     11.26 o 
   8  -5   6       73.08       81.76     25.33 o 
  -8  -4   6     1868.20     1886.26     42.34 o 
  -7  -4   6     2195.35     2179.64     47.38 o 
  -6  -4   6     1470.07     1465.22     31.08 o 
  -5  -4   6     8727.63     8648.75    144.35 o 
  -4  -4   6      467.02      451.34     12.34 o 
  -3  -4   6    14597.32    14834.31    219.92 o 
  -2  -4   6      925.49     1087.05     14.58 o 
  -1  -4   6    14945.92    14929.05    348.74 o 
   0  -4   6      933.30      949.46     10.58 o 
   1  -4   6    17279.95    19071.22    417.34 o 
   2  -4   6        4.97        5.37      4.64 o 
   3  -4   6    11281.74    10849.42    230.12 o 
   4  -4   6        0.56        9.79      9.29 o 
   5  -4   6    10749.93    10482.35    492.40 o 
   6  -4   6      305.73      339.10     42.68 o 
   7  -4   6     2956.65     3117.39     89.61 o 
   8  -4   6      104.82      126.24     23.31 o 
  -8  -3   6      348.64      330.79     33.92 o 
  -7  -3   6       43.04       43.63     13.07 o 
  -6  -3   6     1217.48     1233.98     50.70 o 
  -5  -3   6       21.71       22.14      5.71 o 
  -4  -3   6      637.63      644.12     26.52 o 
  -3  -3   6      671.68      660.71      9.42 o 
  -2  -3   6     5373.92     5321.97     55.17 o 
  -1  -3   6       46.81       28.75      4.64 o 
   0  -3   6     4047.06     4201.05    194.71 o 
   1  -3   6     1482.95     1955.03     61.07 o 
   2  -3   6     5452.08     5764.52    240.13 o 
   3  -3   6     1964.38     2067.12     50.98 o 
   4  -3   6     3434.69     3517.13    100.63 o 
   5  -3   6      689.18      683.33     31.51 o 
   6  -3   6      349.94      307.20     39.52 o 
   7  -3   6      235.16      281.01     25.18 o 
   8  -3   6      115.60      145.44     24.29 o 
  -8  -2   6      389.30      362.12     24.90 o 
  -7  -2   6     4539.06     4532.29     89.33 o 
  -6  -2   6     2382.23     2332.93     52.75 o 
  -5  -2   6    11522.72    11882.89    222.15 o 
  -4  -2   6     5382.34     5013.34     73.96 o 
  -3  -2   6     5670.23     5934.36     71.97 o 
  -2  -2   6    12243.21    12149.81    170.89 o 
  -1  -2   6     4877.73     5460.65    161.90 o 
   0  -2   6     9423.48    10259.56    171.74 o 
   1  -2   6     5755.78     6247.73     96.42 o 
   2  -2   6    15534.05    16186.60    347.96 o 
   3  -2   6     1483.29     1440.06     33.55 o 
   4  -2   6    13556.03    13723.51    329.53 o 
   5  -2   6      119.28      110.33     17.09 o 
   6  -2   6     3718.68     3724.20    136.82 o 
   7  -2   6        1.31       -6.46     11.96 o 
   8  -2   6     3142.20     3269.96    142.62 o 
  -8  -1   6      635.00      597.66     23.12 o 
  -7  -1   6     1171.80     1184.09     38.74 o 
  -6  -1   6      669.57      624.94     21.02 o 
  -5  -1   6     2358.36     2353.35     53.81 o 
  -4  -1   6     1153.60     1066.85     27.32 o 
  -3  -1   6     6039.75     5805.23    104.42 o 
  -2  -1   6     6335.48     6634.73     90.42 o 
  -1  -1   6    13347.01    12981.30    386.41 o 
   0  -1   6     2239.48     1962.40     31.84 o 
   1  -1   6    10059.11     9959.91    309.53 o 
   2  -1   6     4175.93     4361.04     87.10 o 
   3  -1   6     6671.74     6646.86    128.31 o 
   4  -1   6      504.47      532.78     26.45 o 
   5  -1   6     2952.29     3276.79     98.75 o 
   6  -1   6      369.95      316.23     30.03 o 
   7  -1   6     2131.29     2331.24     74.14 o 
   8  -1   6      507.74      516.50     36.05 o 
  -8   0   6     3889.46     3848.20    135.92 o 
  -7   0   6        5.41        7.15      6.18 o 
  -6   0   6     7639.57     7613.89    136.20 o 
  -5   0   6      858.26      807.39     21.28 o 
  -4   0   6     4228.81     4205.32     62.80 o 
  -3   0   6      343.32      305.55     30.55 o 
  -2   0   6    10096.39    10747.84    159.10 o 
  -1   0   6     9240.05     8760.25    309.87 o 
   0   0   6    36949.47    39971.80   1169.09 o 
   1   0   6    11886.57    12797.66    267.55 o 
   2   0   6    10067.12     9392.82    198.14 o 
   3   0   6     2106.28     1895.90     64.20 o 
   4   0   6     1693.64     1511.05     58.64 o 
   5   0   6     3231.01     3087.18    107.57 o 
   6   0   6      320.74      344.32     62.11 o 
   7   0   6     2710.14     2604.56     90.80 o 
   8   0   6      361.51      379.45     32.12 o 
  -8   1   6     1383.33     1338.79     33.01 o 
  -7   1   6     1798.73     1733.97     36.75 o 
  -6   1   6     2478.06     2509.43     46.92 o 
  -5   1   6     2882.06     2740.92     45.33 o 
  -4   1   6     1508.81     1395.57     26.14 o 
  -3   1   6     2196.25     2126.23     31.96 o 
  -2   1   6    14168.44    14431.71    472.95 o 
  -1   1   6     4278.45     4045.27     54.67 o 
   0   1   6     7858.72     7249.17    128.57 o 
   1   1   6     8057.35     8679.34    230.06 o 
   2   1   6    13215.42    13688.20    327.31 o 
   3   1   6     2152.64     2476.46     53.20 o 
   4   1   6     5223.42     5344.10    121.68 o 
   5   1   6        4.42       -4.55     10.47 o 
   6   1   6     2025.55     2122.97     71.60 o 
   7   1   6      403.64      361.65     25.98 o 
   8   1   6     2371.86     2536.04    147.13 o 
  -8   2   6      111.43      127.08     10.79 o 
  -7   2   6     3127.46     3023.74     70.68 o 
  -6   2   6       32.29       45.60      8.88 o 
  -5   2   6     4846.21     4740.20    142.67 o 
  -4   2   6      444.91      468.35     14.57 o 
  -3   2   6     7054.24     6971.14    119.53 o 
  -2   2   6        9.21       11.67      1.39 o 
  -1   2   6    17807.36    18975.58    616.97 o 
   0   2   6      224.80      199.27     11.29 o 
   1   2   6     4339.77     3841.04    140.54 o 
   2   2   6      788.55      688.98     47.19 o 
   3   2   6     4532.07     4149.45     99.64 o 
   4   2   6     2471.92     2317.72     71.10 o 
   5   2   6     3274.33     3194.06     80.05 o 
   6   2   6      670.12      680.90     31.72 o 
   7   2   6     1413.20     1439.33     63.85 o 
   8   2   6      976.77     1042.42    120.41 o 
  -8   3   6     1254.24     1292.22     33.67 o 
  -7   3   6      322.67      289.80     25.78 o 
  -6   3   6     3191.33     3024.29     64.62 o 
  -5   3   6      240.46      203.01     10.41 o 
  -4   3   6     6171.68     6078.36    115.29 o 
  -3   3   6     1399.92     1245.06     15.95 o 
  -2   3   6     7610.91     7058.74    140.59 o 
  -1   3   6     4918.65     4722.03    122.15 o 
   0   3   6     2099.73     2056.93     48.51 o 
   1   3   6     5353.12     5054.75     94.96 o 
   2   3   6     1788.92     1759.08     48.91 o 
   3   3   6     5762.23     5719.46    123.56 o 
   4   3   6      564.83      554.23     26.58 o 
   5   3   6     5700.86     5806.75    134.33 o 
   6   3   6      216.21      213.58     31.58 o 
   7   3   6     5683.25     5962.61    460.82 o 
  -8   4   6      309.74      272.81     14.92 o 
  -7   4   6      504.16      472.46     26.37 o 
  -6   4   6     1218.95     1118.90     22.10 o 
  -5   4   6      861.90      806.52     18.17 o 
  -4   4   6     2860.21     2799.60     86.06 o 
  -3   4   6     3520.99     3521.94     52.05 o 
  -2   4   6     8224.68     8245.52    242.90 o 
  -1   4   6      573.20      538.55     29.84 o 
   0   4   6     6667.67     6356.22     87.31 o 
   1   4   6      176.99      177.12      5.29 o 
   2   4   6     3004.29     2844.35     65.51 o 
   3   4   6      199.49      156.97     15.90 o 
   4   4   6     3795.71     3792.67     87.47 o 
   5   4   6       19.95       25.49     11.46 o 
   6   4   6     1425.40     1415.08     86.75 o 
   7   4   6       24.29       18.56      9.28 o 
  -7   5   6     3009.94     2796.21     72.87 o 
  -6   5   6       20.18       11.69      6.94 o 
  -5   5   6     6235.03     5702.07    108.21 o 
  -4   5   6      442.14      425.84     15.96 o 
  -3   5   6     9364.26     9166.95    216.70 o 
  -2   5   6     2375.52     2212.50     75.65 o 
  -1   5   6     9015.28     8704.26    267.19 o 
   0   5   6     1220.92     1213.07     24.39 o 
   1   5   6     7407.28     7501.21    127.11 o 
   2   5   6     7587.28     7503.24    122.04 o 
   3   5   6     6048.59     5664.70     96.51 o 
   4   5   6     4769.61     4569.24     77.37 o 
   5   5   6     3115.34     2948.66     59.04 o 
   6   5   6     2311.84     2251.91     83.88 o 
   7   5   6     1303.63     1309.42     48.21 o 
  -7   6   6        6.90       21.51     23.60 o 
  -6   6   6      311.78      288.68     39.56 o 
  -5   6   6       41.82       55.16     11.45 o 
  -4   6   6      282.28      318.18     36.09 o 
  -3   6   6       90.28       82.53     17.18 o 
  -2   6   6       74.14       87.55     15.27 o 
  -1   6   6      782.43      746.75     40.95 o 
   0   6   6      867.33      688.06     49.33 o 
   1   6   6      551.83      571.16     20.61 o 
   2   6   6      809.56      835.31     16.38 o 
   3   6   6     2583.85     2391.47     43.17 o 
   4   6   6      121.05       88.04     11.57 o 
   5   6   6      266.69      280.67     16.36 o 
   6   6   6       86.32       72.38     12.81 o 
  -6   7   6     2823.35     2764.93    131.17 o 
  -5   7   6      241.74      253.06     31.58 o 
  -4   7   6     4857.97     4946.81    254.01 o 
  -3   7   6       75.55       73.11     14.32 o 
  -2   7   6     6003.76     5893.15    137.58 o 
  -1   7   6        4.33        9.02     13.19 o 
   0   7   6     7180.74     7365.51    233.88 o 
   1   7   6      530.24      507.95     10.59 o 
   2   7   6     7882.99     7496.69    151.80 o 
   3   7   6      119.80      115.37     11.21 o 
   4   7   6     6005.31     5677.65    114.46 o 
   5   7   6      245.72      245.39     13.13 o 
   6   7   6     3393.76     3209.68    108.81 o 
  -6   8   6      103.09       82.75     24.98 o 
  -5   8   6      127.31      128.36     19.76 o 
  -4   8   6       15.20       26.41     12.83 o 
  -3   8   6      142.28      121.03     16.49 o 
  -2   8   6       65.73       73.55     16.66 o 
  -1   8   6      120.17       98.55     20.13 o 
   0   8   6       22.58       10.41     13.19 o 
   1   8   6       56.68       60.22     11.41 o 
   2   8   6       55.51       61.39      7.94 o 
   3   8   6       15.94       29.77      6.11 o 
   4   8   6        0.27       10.47      6.42 o 
   5   8   6        3.17        2.61      5.97 o 
  -5   9   6     1201.48     1218.58     52.47 o 
  -4   9   6     1201.92     1298.39     48.60 o 
  -3   9   6     3929.51     3937.40    103.25 o 
  -2   9   6      855.03      945.38     56.34 o 
  -1   9   6     4235.92     4225.82    140.19 o 
   0   9   6     1022.94     1093.06     79.81 o 
   1   9   6     4076.48     4029.49     78.65 o 
   2   9   6       87.40      107.98     12.50 o 
   3   9   6     3999.54     3690.63    147.25 o 
   4   9   6        8.86        6.02      9.93 o 
  -4  10   6      165.37      151.65     24.63 o 
  -3  10   6       69.76       84.79     16.49 o 
  -2  10   6      149.45      155.05     18.66 o 
  -1  10   6       41.37       43.03     28.45 o 
   0  10   6       84.65       90.92     20.82 o 
   1  10   6       18.92       24.29     15.96 o 
   2  10   6       49.68       48.21     43.38 o 
  -1 -12   7       35.42       16.66     13.88 o 
   0 -12   7      776.93      868.20     29.84 o 
   1 -12   7        3.90       13.88      6.94 o 
   2 -12   7     1004.94      958.68     34.70 o 
  -3 -11   7     2604.79     2768.07     64.54 o 
  -2 -11   7      310.83      367.82     20.13 o 
  -1 -11   7     2353.71     2466.51     68.01 o 
   0 -11   7     1086.62     1085.77     28.38 o 
   1 -11   7     1823.78     1779.50     37.12 o 
   2 -11   7     1014.71      946.53     84.32 o 
   3 -11   7     1119.93     1097.10     88.49 o 
   4 -11   7      361.58      348.59     16.31 o 
  -4 -10   7     1738.81     1813.44     68.71 o 
  -3 -10   7     2093.64     2286.09     50.86 o 
  -2 -10   7      637.50      642.30     24.13 o 
  -1 -10   7     4264.85     4300.60     95.41 o 
   0 -10   7      471.12      464.21     13.92 o 
   1 -10   7     2702.68     2502.66     58.22 o 
   2 -10   7      682.65      647.47     24.05 o 
   3 -10   7     2435.83     2223.33     62.42 o 
   4 -10   7      244.64      248.46     18.74 o 
   5 -10   7     2086.99     2165.31     72.87 o 
  -5  -9   7      145.03      163.09     21.51 o 
  -4  -9   7     1789.38     1890.08     81.06 o 
  -3  -9   7      175.30      136.85      5.67 o 
  -2  -9   7     1543.50     1721.07     18.24 o 
  -1  -9   7      298.29      288.95     11.88 o 
   0  -9   7      784.90      864.49     15.91 o 
   1  -9   7       17.49       13.66      3.95 o 
   2  -9   7     1509.15     1554.10     58.94 o 
   3  -9   7      218.26      211.20     29.84 o 
   4  -9   7     1429.54     1467.13     47.19 o 
   5  -9   7      613.63      567.01     31.92 o 
   6  -9   7      635.24      716.22     42.33 o 
  -6  -8   7      333.06      302.59     17.01 o 
  -5  -8   7     4459.10     4282.77    159.99 o 
  -4  -8   7     1215.06     1196.42     41.56 o 
  -3  -8   7     4235.62     4363.67    100.15 o 
  -2  -8   7     1053.19     1080.89     43.76 o 
  -1  -8   7     5420.02     5479.25     68.90 o 
   0  -8   7     1516.42     1352.67     15.84 o 
   1  -8   7     8855.63     7994.60    276.05 o 
   2  -8   7     5638.43     5117.37    170.73 o 
   3  -8   7     4039.06     3786.51     95.08 o 
   4  -8   7     3566.34     3583.86    128.39 o 
   5  -8   7     1757.15     1753.23     45.72 o 
   6  -8   7     2365.84     2537.76    113.82 o 
  -7  -7   7      120.14       95.56     11.17 o 
  -6  -7   7      258.47      254.42     11.35 o 
  -5  -7   7      308.37      341.39     18.80 o 
  -4  -7   7      367.76      364.08     12.82 o 
  -3  -7   7     1369.87     1383.59     35.46 o 
  -2  -7   7      747.51      744.33     18.89 o 
  -1  -7   7      770.25      816.63     10.14 o 
   0  -7   7      227.13      251.45      5.42 o 
   1  -7   7     1470.51     1387.41     35.03 o 
   2  -7   7       12.86       13.93      6.51 o 
   3  -7   7      358.35      379.24     15.19 o 
   4  -7   7       20.18       28.62      8.30 o 
   5  -7   7      370.32      394.58     20.26 o 
   6  -7   7       46.81       47.60     15.53 o 
   7  -7   7      946.20      970.25     65.24 o 
  -7  -6   7       99.43      113.15     10.16 o 
  -6  -6   7     4369.45     4222.05    128.83 o 
  -5  -6   7       34.20       68.40      9.09 o 
  -4  -6   7    10026.61     9713.72    287.59 o 
  -3  -6   7        0.28        6.18      2.58 o 
  -2  -6   7    12411.13    12711.04    293.03 o 
  -1  -6   7      471.12      448.78     12.49 o 
   0  -6   7    14253.78    14155.38    530.56 o 
   1  -6   7      384.34      385.52     12.65 o 
   2  -6   7     6655.71     6301.01    130.05 o 
   3  -6   7     2524.16     2627.21     51.42 o 
   4  -6   7     6035.39     5863.87    122.05 o 
   5  -6   7     2533.22     2671.50     74.87 o 
   6  -6   7     3993.15     4073.21    100.52 o 
   7  -6   7     1506.40     1550.81     54.73 o 
  -7  -5   7      406.10      414.09     19.80 o 
  -6  -5   7       20.59       14.39      6.60 o 
  -5  -5   7      437.15      426.92     16.22 o 
  -4  -5   7        0.93        9.36      3.91 o 
  -3  -5   7      226.03      241.11      8.30 o 
  -2  -5   7      150.87       79.65      3.25 o 
  -1  -5   7      817.82      835.46     17.42 o 
   0  -5   7      566.20      489.34      9.18 o 
   1  -5   7     1498.02     1586.56     24.34 o 
   2  -5   7     1499.99     1524.59     27.70 o 
   3  -5   7      448.05      419.34     17.37 o 
   4  -5   7     1856.06     1925.84     54.12 o 
   5  -5   7       65.72       42.30     11.46 o 
   6  -5   7      911.54      925.20     46.50 o 
   7  -5   7       17.49       16.08     12.94 o 
   8  -5   7      211.72      184.80     25.95 o 
  -8  -4   7     1232.54     1227.33     39.24 o 
  -7  -4   7     2468.06     2464.25     46.53 o 
  -6  -4   7     1578.40     1597.16     36.91 o 
  -5  -4   7     6643.09     6572.94    104.36 o 
  -4  -4   7     1050.13     1082.01     26.02 o 
  -3  -4   7     8159.00     8152.38    106.71 o 
  -2  -4   7     1040.40      925.26     11.90 o 
  -1  -4   7    15988.74    15852.93    350.05 o 
   0  -4   7      105.81       77.95     15.96 o 
   1  -4   7    27530.53    31260.79    812.86 o 
   2  -4   7     1768.97     1994.28     54.48 o 
   3  -4   7    19964.65    21170.11    559.37 o 
   4  -4   7      968.49     1006.70     40.04 o 
   5  -4   7    12331.38    12612.56    311.14 o 
   6  -4   7     1182.18     1191.22     50.92 o 
   7  -4   7     4357.93     4536.37    122.99 o 
   8  -4   7      538.36      564.04     47.58 o 
  -8  -3   7       82.03       77.83     10.20 o 
  -7  -3   7        7.20       13.63      6.51 o 
  -6  -3   7        0.38        4.79      5.30 o 
  -5  -3   7       25.12       48.99      6.33 o 
  -4  -3   7      139.66      154.21     11.90 o 
  -3  -3   7        0.54        2.28      2.50 o 
  -2  -3   7      286.80      263.81     10.41 o 
  -1  -3   7      398.84      358.08     27.07 o 
   0  -3   7      625.10      735.30     37.05 o 
   1  -3   7     1883.07     1905.34     39.21 o 
   2  -3   7      396.47      471.76     24.98 o 
   3  -3   7      149.57      119.91     11.46 o 
   4  -3   7        3.80        4.63      8.99 o 
   5  -3   7       58.01       58.55     16.14 o 
   6  -3   7      128.11      123.44     17.09 o 
   7  -3   7      102.47      106.79     18.77 o 
   8  -3   7        0.09       -3.73     16.16 o 
  -8  -2   7     1905.66     1889.99     46.08 o 
  -7  -2   7     2986.69     3022.25     57.43 o 
  -6  -2   7     4858.68     4941.12     84.45 o 
  -5  -2   7     8364.14     8333.63    141.93 o 
  -4  -2   7     6517.42     6788.86    110.11 o 
  -3  -2   7     9143.43     9125.42    118.67 o 
  -2  -2   7    11369.43    11494.62    315.32 o 
  -1  -2   7    12217.61    11100.03    378.85 o 
   0  -2   7    29368.97    31445.08    798.76 o 
   1  -2   7    11366.90    11666.30    219.48 o 
   2  -2   7     9505.53     9148.74    170.21 o 
   3  -2   7      884.95      910.97     25.46 o 
   4  -2   7    12538.49    12595.03    298.48 o 
   5  -2   7       41.17       81.66     15.61 o 
   6  -2   7     5451.98     5586.91    138.50 o 
   7  -2   7        0.07       -3.30     14.38 o 
   8  -2   7     3837.98     4109.11    164.48 o 
  -8  -1   7        5.32       -9.74     10.15 o 
  -7  -1   7      332.22      298.83     18.65 o 
  -6  -1   7       19.40        9.28      7.78 o 
  -5  -1   7       87.19      125.01      8.18 o 
  -4  -1   7       51.57       49.32      9.29 o 
  -3  -1   7       90.76       92.18      7.28 o 
  -2  -1   7      743.12      774.77     11.91 o 
  -1  -1   7     1440.68     1483.98     20.36 o 
   0  -1   7      600.89      805.82     14.23 o 
   1  -1   7      672.86      746.49     18.48 o 
   2  -1   7     1757.50     1799.09     39.50 o 
   3  -1   7      377.40      369.91     20.61 o 
   4  -1   7       14.66       36.31     12.24 o 
   5  -1   7       45.56       43.94     13.93 o 
   6  -1   7       62.36      102.96     17.09 o 
   7  -1   7      400.13      440.35     74.95 o 
   8  -1   7      213.32      246.93     27.65 o 
  -8   0   7     2720.55     2826.65     65.42 o 
  -7   0   7        4.79       16.48      6.23 o 
  -6   0   7     8420.17     8257.71    152.04 o 
  -5   0   7      983.19     1015.19     24.28 o 
  -4   0   7    11928.63    11662.89    216.07 o 
  -3   0   7     4416.81     4280.81     69.02 o 
  -2   0   7    19155.09    20202.61    445.91 o 
  -1   0   7    11052.37    11610.59    310.22 o 
   0   0   7    15165.13    15790.89    354.31 o 
   1   0   7    14867.63    14887.93    307.45 o 
   2   0   7     4207.72     4069.08     86.06 o 
   3   0   7     6026.77     5854.32    116.29 o 
   4   0   7     4026.47     4254.07    188.77 o 
   5   0   7     6575.61     6846.81    171.42 o 
   6   0   7     1240.39     1292.01     46.22 o 
   7   0   7     4496.53     4552.42    124.73 o 
   8   0   7      214.52      211.07     32.97 o 
  -8   1   7      372.54      315.15     16.27 o 
  -7   1   7      375.23      385.58     14.43 o 
  -6   1   7      699.11      618.67     36.08 o 
  -5   1   7      429.08      386.15     28.03 o 
  -4   1   7      143.51      127.09      9.72 o 
  -3   1   7       90.97      108.16      4.66 o 
  -2   1   7     4377.81     4180.67     50.54 o 
  -1   1   7     2025.23     2098.43    100.63 o 
   0   1   7      296.44      192.07     12.15 o 
   1   1   7      785.30      684.39     32.27 o 
   2   1   7       14.60       19.78      7.36 o 
   3   1   7      257.71      219.98     19.05 o 
   4   1   7     1834.04     1766.03     62.11 o 
   5   1   7       70.21       74.12     15.41 o 
   6   1   7      970.32      892.25     37.84 o 
   7   1   7      252.21      281.71     29.50 o 
   8   1   7      993.90     1081.05     62.73 o 
  -8   2   7      339.14      328.13     16.16 o 
  -7   2   7     4313.57     4115.80     82.50 o 
  -6   2   7       50.58       40.78      8.24 o 
  -5   2   7     9575.06     9096.40    429.59 o 
  -4   2   7       13.97       17.02      7.98 o 
  -3   2   7    12933.31    12819.89    261.56 o 
  -2   2   7      101.73       87.65     10.41 o 
  -1   2   7    21228.76    22342.22    777.98 o 
   0   2   7     3150.24     2788.13     51.28 o 
   1   2   7     8423.56     8167.63    251.58 o 
   2   2   7     5213.73     5143.16     98.86 o 
   3   2   7     8621.52     8665.65    208.93 o 
   4   2   7     7160.39     7286.41    185.59 o 
   5   2   7     5321.99     5273.39    141.74 o 
   6   2   7      908.81      881.46     42.62 o 
   7   2   7     1326.34     1342.43     69.75 o 
   8   2   7      892.15      988.74     83.28 o 
  -8   3   7      613.53      606.00     20.75 o 
  -7   3   7      440.21      383.20     19.45 o 
  -6   3   7     1135.38     1080.40     30.85 o 
  -5   3   7      360.45      346.28     10.76 o 
  -4   3   7     1973.76     1912.81     29.71 o 
  -3   3   7     1334.93     1390.95     20.29 o 
  -2   3   7     4470.15     4527.02    124.23 o 
  -1   3   7      297.11      215.14     19.43 o 
   0   3   7     1556.68     1540.59     41.40 o 
   1   3   7     1796.51     1613.12     38.28 o 
   2   3   7      438.74      425.39     25.43 o 
   3   3   7     5073.95     4759.33    105.65 o 
   4   3   7      276.95      263.12     20.45 o 
   5   3   7     3563.97     3354.58    147.13 o 
   6   3   7        4.43       26.41     12.49 o 
   7   3   7     2329.77     2412.02    185.99 o 
  -8   4   7      870.16      806.52     66.97 o 
  -7   4   7     1416.33     1358.69     30.12 o 
  -6   4   7     3554.32     3327.14     68.71 o 
  -5   4   7      982.83      968.54     16.58 o 
  -4   4   7     8216.18     8028.26    160.69 o 
  -3   4   7      472.69      480.31     30.16 o 
  -2   4   7     9411.93     9183.82    345.62 o 
  -1   4   7       28.17       39.56     15.27 o 
   0   4   7     6337.26     6071.83     84.35 o 
   1   4   7        5.29       12.19      9.56 o 
   2   4   7     4890.49     4953.72    123.53 o 
   3   4   7      768.98      797.70     37.87 o 
   4   4   7     6052.29     5726.62    146.37 o 
   5   4   7        2.57        6.47     16.31 o 
   6   4   7     2359.13     2381.28    118.68 o 
   7   4   7      225.52      220.92     16.24 o 
  -7   5   7     1002.28     1006.80     22.39 o 
  -6   5   7      159.85      167.30      6.20 o 
  -5   5   7     2568.57     2554.92     44.42 o 
  -4   5   7      472.54      443.12     63.50 o 
  -3   5   7     4381.27     4504.82    107.60 o 
  -2   5   7     2649.53     2638.62     89.53 o 
  -1   5   7     4249.42     4370.87    137.41 o 
   0   5   7      448.42      425.43     23.06 o 
   1   5   7     7050.71     6642.69    102.30 o 
   2   5   7     3834.46     3642.25     60.73 o 
   3   5   7     6179.36     5826.82    112.07 o 
   4   5   7     3399.73     3180.37     55.18 o 
   5   5   7     2366.31     2302.28     48.04 o 
   6   5   7     1211.50     1174.56     54.21 o 
   7   5   7      425.40      420.98     52.05 o 
  -7   6   7      315.67      302.59     73.56 o 
  -6   6   7     1582.99     1627.45     88.83 o 
  -5   6   7      251.07      206.85     55.17 o 
  -4   6   7     2361.09     2376.24     67.46 o 
  -3   6   7      433.50      413.74     24.80 o 
  -2   6   7     1578.12     1550.42     63.15 o 
  -1   6   7     2537.07     2704.55     95.08 o 
   0   6   7     2846.41     2870.21     62.05 o 
   1   6   7     1970.44     1889.38     31.38 o 
   2   6   7      530.01      481.00     14.66 o 
   3   6   7     3257.16     3141.48     51.84 o 
   4   6   7      268.43      228.79     11.80 o 
   5   6   7     1313.91     1232.26     37.06 o 
   6   6   7       24.15       17.51      8.70 o 
  -6   7   7     1673.22     1593.44     95.77 o 
  -5   7   7       89.28      108.27     21.04 o 
  -4   7   7     2724.49     2800.14    144.70 o 
  -3   7   7        7.36       16.26     11.16 o 
  -2   7   7     5249.13     5210.26    169.69 o 
  -1   7   7        6.74       13.88     14.57 o 
   0   7   7     8275.94     8167.09    264.42 o 
   1   7   7      833.87      714.95     30.40 o 
   2   7   7     7076.71     6709.98    138.46 o 
   3   7   7     1011.49      909.74     40.54 o 
   4   7   7     2572.58     2460.89     45.87 o 
   5   7   7      805.32      806.48     27.23 o 
  -6   8   7       44.39       51.36     23.60 o 
  -5   8   7     1037.98     1105.58     55.68 o 
  -4   8   7      278.23      328.71     35.39 o 
  -3   8   7     1172.32     1253.48     50.78 o 
  -2   8   7      522.24      475.07     41.99 o 
  -1   8   7     1139.35     1117.35     52.74 o 
   0   8   7      421.12      423.35     33.31 o 
   1   8   7      764.56      754.39     53.49 o 
   2   8   7      332.97      331.98     14.50 o 
   3   8   7      248.25      262.63     17.43 o 
   4   8   7      650.38      615.93     26.58 o 
  -5   9   7      952.50     1020.63     55.85 o 
  -4   9   7      652.11      678.11     45.12 o 
  -3   9   7     3242.18     3312.31    106.55 o 
  -2   9   7      190.86      205.18     20.15 o 
  -1   9   7     4750.01     4718.56    158.93 o 
   0   9   7      279.38      231.80     27.07 o 
   1   9   7     3287.05     3178.56    111.74 o 
   2   9   7       29.78       42.57      5.57 o 
   3   9   7     2489.21     2430.81    113.11 o 
  -3  10   7      110.02      116.32     19.34 o 
  -2  10   7      240.72      227.54     31.58 o 
  -1  10   7        0.25       13.19     15.27 o 
   0  10   7      259.79      328.96     32.62 o 
   1  10   7       11.10       19.43     15.96 o 
   2  10   7      160.76      121.21     86.75 o 
  -1 -12   8       15.59       15.96      9.02 o 
   0 -12   8      130.06      145.05     13.88 o 
  -3 -11   8     3414.78     3685.88    113.82 o 
  -2 -11   8      522.76      550.35     25.68 o 
  -1 -11   8     3984.60     4341.72    124.92 o 
   0 -11   8     1664.62     1682.97     50.66 o 
   1 -11   8     2927.42     2877.71     55.37 o 
   2 -11   8     2034.04     1875.74    153.03 o 
   3 -11   8     1924.82     1802.61    155.46 o 
   4 -11   8     1115.56     1151.00     35.74 o 
  -4 -10   8      358.78      408.08     30.54 o 
  -3 -10   8      639.80      681.21     27.34 o 
  -2 -10   8        5.44       16.66      9.02 o 
  -1 -10   8      974.39      877.94     46.45 o 
   0 -10   8       11.19        7.92      2.34 o 
   1 -10   8      909.35      823.49     23.30 o 
   2 -10   8      133.37      125.31     12.83 o 
   3 -10   8      790.27      760.98     29.69 o 
   4 -10   8        2.70       -6.25      8.33 o 
   5 -10   8      686.99      732.18     52.74 o 
  -5  -9   8      175.47      187.38     23.60 o 
  -4  -9   8     3947.28     4166.83    135.33 o 
  -3  -9   8      179.52      215.23     13.14 o 
  -2  -9   8     4946.24     4641.84    110.49 o 
  -1  -9   8      461.63      448.15     21.14 o 
   0  -9   8     2818.15     2808.51     35.25 o 
   1  -9   8      368.11      371.27     10.68 o 
   2  -9   8     2619.04     2375.21    110.65 o 
   3  -9   8      379.68      418.36     49.27 o 
   4  -9   8     2455.41     2511.62     69.40 o 
   5  -9   8     1361.09     1460.19     51.36 o 
   6  -9   8     1677.41     1714.00     60.86 o 
  -6  -8   8      129.26      149.91     22.90 o 
  -5  -8   8     1839.37     1756.51     64.78 o 
  -4  -8   8      180.44      225.72     14.03 o 
  -3  -8   8     1214.44     1328.71     31.80 o 
  -2  -8   8      246.46      247.72     12.63 o 
  -1  -8   8     1025.49      963.60     31.50 o 
   0  -8   8      453.17      474.84      8.69 o 
   1  -8   8     1840.89     1781.19     57.82 o 
   2  -8   8     2310.47     2181.68     84.67 o 
   3  -8   8      331.65      342.15     17.35 o 
   4  -8   8     1376.45     1349.66     39.01 o 
   5  -8   8      375.25      392.25     19.27 o 
   6  -8   8      962.22      958.68     34.58 o 
  -6  -7   8      638.33      644.82     34.86 o 
  -5  -7   8     1381.10     1288.71     58.09 o 
  -4  -7   8      183.59      200.88     11.62 o 
  -3  -7   8     5634.25     5586.43     83.68 o 
  -2  -7   8      154.72      167.59     11.59 o 
  -1  -7   8     5090.91     4832.38    125.62 o 
   0  -7   8      222.35      188.56      5.78 o 
   1  -7   8     4992.62     4751.61    238.74 o 
   2  -7   8       14.99       16.72      5.33 o 
   3  -7   8     4652.14     4577.71     94.54 o 
   4  -7   8      381.46      381.50     16.60 o 
   5  -7   8     2389.35     2395.16     56.03 o 
   6  -7   8      126.50      140.30     15.81 o 
   7  -7   8     2143.67     2212.67     69.28 o 
  -7  -6   8       66.73       49.36      6.91 o 
  -6  -6   8     1278.45     1282.39     43.81 o 
  -5  -6   8        1.77        1.60      3.21 o 
  -4  -6   8     2887.16     2823.08    107.88 o 
  -3  -6   8       19.40        8.85      2.66 o 
  -2  -6   8     4272.85     4497.34     83.32 o 
  -1  -6   8       49.43       72.87      9.72 o 
   0  -6   8    11606.17    12799.32    579.79 o 
   1  -6   8      266.68      227.94      9.37 o 
   2  -6   8     4891.50     5072.25     91.71 o 
   3  -6   8     1846.21     1817.55     36.93 o 
   4  -6   8     2283.67     2312.31     91.26 o 
   5  -6   8     3694.65     3544.64     88.01 o 
   6  -6   8     1550.35     1660.58     55.97 o 
   7  -6   8     1855.20     1913.95     61.62 o 
  -7  -5   8     2085.26     2037.17     41.96 o 
  -6  -5   8     1242.01     1289.44     24.24 o 
  -5  -5   8     2469.94     2499.44     39.63 o 
  -4  -5   8     2607.04     2627.17     30.85 o 
  -3  -5   8     3453.22     3479.45     44.82 o 
  -2  -5   8     2251.69     2446.69     54.83 o 
  -1  -5   8      993.17      997.29     40.25 o 
   0  -5   8     2543.66     2562.12     92.71 o 
   1  -5   8     3358.92     3340.51     44.58 o 
   2  -5   8     2879.07     2888.21     59.68 o 
   3  -5   8     1389.14     1460.07     32.99 o 
   4  -5   8     2550.06     2515.88     66.87 o 
   5  -5   8        4.32        5.45      8.49 o 
   6  -5   8     1513.11     1543.32     47.73 o 
   7  -5   8       22.82       34.93     16.14 o 
  -8  -4   8      588.12      576.48     26.39 o 
  -7  -4   8     1638.37     1693.91     37.33 o 
  -6  -4   8     1356.52     1337.37     27.07 o 
  -5  -4   8     4305.92     4364.16     70.22 o 
  -4  -4   8     1260.94     1229.74     16.50 o 
  -3  -4   8    10635.37    11112.01    153.51 o 
  -2  -4   8       39.66       46.98      6.92 o 
  -1  -4   8    17498.40    17149.65    555.21 o 
   0  -4   8      535.67      542.45      4.48 o 
   1  -4   8    17685.72    20870.36    480.17 o 
   2  -4   8     3525.34     3607.74    101.67 o 
   3  -4   8     7424.04     7349.19    172.11 o 
   4  -4   8      557.69      497.12     28.10 o 
   5  -4   8     7720.81     7828.51    193.50 o 
   6  -4   8     1277.53     1285.57     43.27 o 
   7  -4   8     2617.68     2741.17    114.82 o 
   8  -4   8     1443.72     1516.60     68.36 o 
  -8  -3   8      954.95      990.65     33.11 o 
  -7  -3   8       24.37       13.29      7.21 o 
  -6  -3   8     1188.18     1179.54     24.27 o 
  -5  -3   8       34.16       56.42     10.30 o 
  -4  -3   8     3105.99     3086.29     37.45 o 
  -3  -3   8      158.75      176.33     10.80 o 
  -2  -3   8     6170.09     6382.29    116.27 o 
  -1  -3   8      109.76      135.57      7.63 o 
   0  -3   8    13462.61    14437.63    830.45 o 
   1  -3   8     2597.26     2629.99     37.48 o 
   2  -3   8     5106.37     5103.96    148.17 o 
   3  -3   8     1032.52     1020.27     27.77 o 
   4  -3   8      197.74      217.25     17.29 o 
   5  -3   8      325.38      318.57     33.31 o 
   6  -3   8       98.21      124.59     16.67 o 
   7  -3   8      853.04      918.94     46.90 o 
   8  -3   8       11.83        3.91     13.44 o 
  -8  -2   8     1386.67     1293.53     41.29 o 
  -7  -2   8     1606.23     1567.47     41.50 o 
  -6  -2   8     3741.83     3782.75     74.34 o 
  -5  -2   8     4376.20     4480.94     76.57 o 
  -4  -2   8     7365.01     7436.53    116.84 o 
  -3  -2   8     5368.91     5366.78     76.08 o 
  -2  -2   8    13446.94    14466.22    525.16 o 
  -1  -2   8     3220.40     3027.49     43.82 o 
   0  -2   8    26857.85    32954.07    878.90 o 
   1  -2   8     5013.92     5029.41     75.55 o 
   2  -2   8    17526.46    19481.46    464.37 o 
   3  -2   8     1145.61     1290.04     32.50 o 
   4  -2   8    14177.65    14483.92    352.57 o 
   5  -2   8       55.91       45.92     12.83 o 
   6  -2   8     5277.91     5436.03    133.89 o 
   7  -2   8      122.66      117.38     22.08 o 
   8  -2   8     2658.96     2763.95    146.09 o 
  -8  -1   8      360.39      361.77     20.66 o 
  -7  -1   8      163.63      185.34     15.06 o 
  -6  -1   8       42.13       35.37      7.20 o 
  -5  -1   8      268.27      265.18     10.35 o 
  -4  -1   8      179.05      186.16     10.05 o 
  -3  -1   8     1563.44     1511.90     24.62 o 
  -2  -1   8       68.14       97.20      6.55 o 
  -1  -1   8     1029.78      975.22     23.25 o 
   0  -1   8     1592.70     1788.62     29.39 o 
   1  -1   8     2956.88     2769.77     42.69 o 
   2  -1   8      239.84      284.80     12.45 o 
   3  -1   8      298.29      370.34     18.36 o 
   4  -1   8      416.76      329.33     21.53 o 
   5  -1   8      428.93      484.36     27.36 o 
   6  -1   8       85.03       91.20     16.30 o 
   7  -1   8      100.77       96.30     18.16 o 
   8  -1   8        1.79        3.72     15.45 o 
  -8   0   8     2499.49     2505.25     58.24 o 
  -7   0   8       46.51       54.36      8.29 o 
  -6   0   8     7945.91     7770.76    194.02 o 
  -5   0   8     1434.29     1435.08     31.44 o 
  -4   0   8     9344.67     9270.37    185.97 o 
  -3   0   8     5056.15     5391.10     72.07 o 
  -2   0   8     5100.64     5121.28     57.89 o 
  -1   0   8    12163.63    12574.17    498.64 o 
   0   0   8     8578.92     8395.31    147.46 o 
   1   0   8    17089.91    18405.64    833.50 o 
   2   0   8     4343.30     4191.94    107.22 o 
   3   0   8     9733.65     9947.62    232.57 o 
   4   0   8     4183.04     4000.75    148.52 o 
   5   0   8     7363.92     7408.49    225.90 o 
   6   0   8      681.33      659.74     40.60 o 
   7   0   8     4925.37     4943.89    166.22 o 
   8   0   8       26.02       27.04     16.30 o 
  -8   1   8        0.23       10.19      6.97 o 
  -7   1   8       46.78       58.37      7.66 o 
  -6   1   8       75.19       83.07      7.47 o 
  -5   1   8      178.79      171.34      8.49 o 
  -4   1   8      612.56      554.52     19.43 o 
  -3   1   8      205.50      221.43      9.72 o 
  -2   1   8        0.17        9.67      2.61 o 
  -1   1   8     1251.60     1158.80     24.64 o 
   0   1   8       23.23       43.21      7.36 o 
   1   1   8       45.18       40.78      7.59 o 
   2   1   8      337.44      370.84     16.66 o 
   3   1   8       24.11       19.72     10.05 o 
   4   1   8      204.86      224.56     25.00 o 
   5   1   8        2.37        1.25     11.73 o 
   6   1   8       86.48       74.44     16.11 o 
   7   1   8       20.12       25.00     14.92 o 
   8   1   8       10.03       -1.39     13.22 o 
  -8   2   8      178.47      169.35     19.43 o 
  -7   2   8     4267.10     4196.75     99.38 o 
  -6   2   8      361.11      332.03     11.09 o 
  -5   2   8     9812.88     9675.90    204.11 o 
  -4   2   8      646.16      634.82     45.11 o 
  -3   2   8    13517.34    14008.71    297.76 o 
  -2   2   8     1679.06     1657.99     50.66 o 
  -1   2   8    21138.29    23588.66    846.00 o 
   0   2   8     5697.25     6046.89    125.62 o 
   1   2   8    17085.43    17992.58    793.95 o 
   2   2   8     3837.77     3853.75     79.48 o 
   3   2   8     7584.18     7171.72    157.25 o 
   4   2   8     6445.12     6257.53    185.65 o 
   5   2   8     4712.24     4666.88    144.70 o 
   6   2   8     2077.32     1960.35     60.47 o 
   7   2   8     1701.49     1752.50    131.86 o 
  -8   3   8       13.81       16.13      6.94 o 
  -7   3   8      412.25      379.87     20.39 o 
  -6   3   8       50.64       56.32      5.38 o 
  -5   3   8      951.19      962.61     31.58 o 
  -4   3   8       10.47       14.75      3.12 o 
  -3   3   8     1520.79     1558.58     21.41 o 
  -2   3   8      170.85      171.42     20.13 o 
  -1   3   8      607.29      730.10     35.39 o 
   0   3   8       35.41       29.90     11.34 o 
   1   3   8      141.61      156.60     14.72 o 
   2   3   8       43.19       25.60     13.53 o 
   3   3   8     1448.93     1503.15     44.80 o 
   4   3   8      250.46      243.96     23.87 o 
   5   3   8       36.50       29.35     12.45 o 
   6   3   8       15.35       14.40     11.66 o 
   7   3   8       16.88       -4.30     15.65 o 
  -7   4   8     1119.30     1092.58     30.19 o 
  -6   4   8     4504.26     4305.95     87.07 o 
  -5   4   8      512.54      478.23     13.19 o 
  -4   4   8     7173.89     7107.89    129.54 o 
  -3   4   8      185.62      187.45     22.85 o 
  -2   4   8    12547.21    12544.90    410.16 o 
  -1   4   8       35.78       56.21     17.35 o 
   0   4   8    13738.07    14261.65    404.64 o 
   1   4   8      151.95      149.00     16.19 o 
   2   4   8     7992.92     7644.51    210.98 o 
   3   4   8      108.08      129.40     16.17 o 
   4   4   8     6256.71     6100.85    140.49 o 
   5   4   8      482.71      451.51     25.95 o 
   6   4   8     3413.03     3402.10    197.10 o 
   7   4   8      862.77      856.50     69.66 o 
  -7   5   8      107.18       83.28     47.19 o 
  -6   5   8      109.96      100.90      7.63 o 
  -5   5   8      269.26      244.85     10.41 o 
  -4   5   8       30.35       29.61     12.33 o 
  -3   5   8     1016.77     1003.67     38.24 o 
  -2   5   8      281.96      263.03     27.76 o 
  -1   5   8     1527.97     1434.52     96.47 o 
   0   5   8      380.90      383.24     12.30 o 
   1   5   8     1755.39     1688.86     33.13 o 
   2   5   8     1022.48      925.11     61.34 o 
   3   5   8      474.31      459.03     12.91 o 
   4   5   8      835.85      851.20     28.05 o 
   5   5   8      122.06      120.98     11.89 o 
   6   5   8      105.40      137.74     15.46 o 
  -7   6   8     1473.20     1456.72     93.00 o 
  -6   6   8     1842.19     1817.61     97.86 o 
  -5   6   8     2186.81     2215.51     71.48 o 
  -4   6   8     2308.02     2280.24     99.59 o 
  -3   6   8     2763.60     2761.04     73.71 o 
  -2   6   8      533.35      487.89     34.70 o 
  -1   6   8     5008.54     4943.42    163.09 o 
   0   6   8      231.84      178.66      7.45 o 
   1   6   8     2218.33     2209.26     67.18 o 
   2   6   8      310.77      339.18     14.28 o 
   3   6   8     4024.35     3817.04     73.29 o 
   4   6   8      185.28      167.01      9.80 o 
   5   6   8     3865.21     3698.91     81.59 o 
   6   6   8       37.87       42.13      9.90 o 
  -6   7   8     1269.07     1206.51     89.87 o 
  -5   7   8       25.20       32.03     18.23 o 
  -4   7   8     1294.72     1238.36     68.01 o 
  -3   7   8       71.65       68.28     19.26 o 
  -2   7   8     1561.08     1385.24     61.07 o 
  -1   7   8        7.87       42.33     29.15 o 
   0   7   8     1360.86     1361.64     60.38 o 
   1   7   8      142.28      154.45      8.24 o 
   2   7   8      988.62      985.07     38.87 o 
   3   7   8      589.96      602.45     28.62 o 
   4   7   8      623.48      661.67     34.12 o 
   5   7   8      473.38      470.31     24.16 o 
  -5   8   8     1370.52     1407.39     56.79 o 
  -4   8   8      689.22      687.63     35.51 o 
  -3   8   8     1499.84     1460.93     50.83 o 
  -2   8   8     1070.25     1127.56     51.78 o 
  -1   8   8     1949.29     1952.94     77.73 o 
   0   8   8     1961.30     1977.92    117.98 o 
   1   8   8     1909.66     1711.11    103.29 o 
   2   8   8     3068.50     2986.75    174.11 o 
   3   8   8      977.60      890.82     49.14 o 
   4   8   8     2219.54     2082.29     86.63 o 
  -4   9   8      462.38      488.93     32.80 o 
  -3   9   8     1775.13     1793.76     69.19 o 
  -2   9   8       94.35      118.91     17.98 o 
  -1   9   8     3070.59     3083.48    158.23 o 
   0   9   8       29.39       19.43     15.96 o 
   1   9   8     1980.91     2059.82    123.53 o 
   2   9   8       96.56       91.99     15.70 o 
   3   9   8     1344.61     1251.89     67.58 o 
  -2  10   8     1525.47     1558.42     64.28 o 
  -1  10   8      174.70      276.91     31.92 o 
   0  10   8     1613.36     1698.93     78.42 o 
   1  10   8      119.11      118.68     25.68 o 
  -1 -12   9        7.72       20.82      9.72 o 
   0 -12   9       67.98       72.87     12.49 o 
  -3 -11   9     2725.37     2994.65     94.39 o 
  -2 -11   9      591.80      614.89     29.15 o 
  -1 -11   9     3509.08     3779.57    111.04 o 
   0 -11   9     1745.45     1880.76     74.95 o 
   1 -11   9     2740.21     2705.25     79.12 o 
   2 -11   9     2726.73     2582.90    190.16 o 
   3 -11   9     1560.43     1436.95    165.17 o 
   4 -11   9     2113.47     2163.92     79.81 o 
  -4 -10   9       47.24       21.66     15.27 o 
  -3 -10   9       48.15       32.04      8.79 o 
  -2 -10   9       21.83       32.62     10.41 o 
  -1 -10   9        1.46        8.33      9.02 o 
   0 -10   9       67.78       71.54      3.73 o 
   1 -10   9       45.00       58.48      8.46 o 
   2 -10   9        9.49        9.25      4.80 o 
   3 -10   9       10.41        7.25      4.02 o 
   4 -10   9        5.64       12.49      8.33 o 
   5 -10   9        3.17       -1.39      9.02 o 
  -5  -9   9       12.36       38.86     15.96 o 
  -4  -9   9     5584.15     5874.19    134.85 o 
  -3  -9   9        7.82        4.96     11.10 o 
  -2  -9   9     8196.11     8171.26    251.23 o 
  -1  -9   9      137.64      153.38     22.90 o 
   0  -9   9     5324.77     5495.85     68.20 o 
   1  -9   9      261.21      267.94      8.10 o 
   2  -9   9     5362.39     5010.27    202.40 o 
   3  -9   9      411.69      363.47     39.21 o 
   4  -9   9     3949.20     4106.45    107.57 o 
   5  -9   9     2100.08     2078.56     88.83 o 
   6  -9   9     1732.21     1819.78     52.17 o 
  -6  -8   9        1.40        3.47     12.49 o 
  -5  -8   9      235.14      247.07     39.56 o 
  -4  -8   9       49.69       43.91     10.42 o 
  -3  -8   9       81.66       95.27     14.57 o 
  -2  -8   9      435.80      487.06     28.45 o 
  -1  -8   9       53.56       44.42      9.72 o 
   0  -8   9       16.86       19.62      2.41 o 
   1  -8   9       41.85       39.72      4.54 o 
   2  -8   9      255.64      261.83     24.29 o 
   3  -8   9       42.05       36.78      8.33 o 
   4  -8   9      396.42      387.11     19.12 o 
   5  -8   9      165.68      152.40     13.01 o 
   6  -8   9      275.19      272.94     24.12 o 
  -6  -7   9      614.93      564.35     17.64 o 
  -5  -7   9     4008.59     3908.21    126.55 o 
  -4  -7   9      471.88      461.93     14.33 o 
  -3  -7   9    10194.74    10854.67    246.98 o 
  -2  -7   9      375.79      375.91     15.27 o 
  -1  -7   9    12461.92    12358.91    390.73 o 
   0  -7   9      160.05      163.34      2.42 o 
   1  -7   9    13193.72    12314.83    583.31 o 
   2  -7   9      213.83      228.33     18.74 o 
   3  -7   9     8500.00     8485.12    178.09 o 
   4  -7   9      716.66      685.98     20.83 o 
   5  -7   9     2498.15     2520.59     81.02 o 
   6  -7   9      273.06      321.35     30.54 o 
   7  -7   9     1758.53     1885.54    116.25 o 
  -7  -6   9        0.86        4.90      4.75 o 
  -6  -6   9      104.56      110.14      9.11 o 
  -5  -6   9      450.10      431.46     22.95 o 
  -4  -6   9      509.60      530.16     27.05 o 
  -3  -6   9      245.97      218.02      7.44 o 
  -2  -6   9      879.87      949.15     22.29 o 
  -1  -6   9      285.03      224.86     14.57 o 
   0  -6   9     1600.97     1475.46     56.21 o 
   1  -6   9      711.27      651.94     19.09 o 
   2  -6   9      446.21      423.75     14.25 o 
   3  -6   9     1369.85     1351.04     42.98 o 
   4  -6   9        4.22       10.98      7.00 o 
   5  -6   9     1433.15     1388.76     38.00 o 
   6  -6   9      109.05      102.22     18.61 o 
   7  -6   9      729.43      762.14     41.99 o 
  -7  -5   9     2799.09     2713.40     52.75 o 
  -6  -5   9     3588.86     3559.17     59.23 o 
  -5  -5   9     3445.52     3436.08     49.24 o 
  -4  -5   9     4877.15     5040.72     75.03 o 
  -3  -5   9     6007.27     6370.45     92.88 o 
  -2  -5   9     4183.58     4164.38    100.28 o 
  -1  -5   9      896.09      855.71     27.07 o 
   0  -5   9     7311.04     6429.99    167.26 o 
   1  -5   9     1876.34     2032.57     29.44 o 
   2  -5   9     9640.68     9536.73    179.22 o 
   3  -5   9     1678.53     1692.98     51.28 o 
   4  -5   9     4149.90     4171.47     98.42 o 
   5  -5   9      261.46      272.72     19.98 o 
   6  -5   9     3089.79     3131.30    130.13 o 
   7  -5   9      131.43      103.93     21.82 o 
  -7  -4   9     1095.80     1053.31     23.91 o 
  -6  -4   9      165.88      159.58     15.22 o 
  -5  -4   9     3648.32     3623.24     58.19 o 
  -4  -4   9      564.91      633.74     11.61 o 
  -3  -4   9     4820.78     4629.33     66.96 o 
  -2  -4   9        4.11        1.39      2.45 o 
  -1  -4   9     3264.24     3079.32     72.87 o 
   0  -4   9       56.47       45.83      2.62 o 
   1  -4   9     3284.33     3253.87     80.85 o 
   2  -4   9      631.11      597.24     18.98 o 
   3  -4   9     2238.35     2236.82     67.67 o 
   4  -4   9      209.14      214.08     26.66 o 
   5  -4   9     2742.60     2703.12     76.94 o 
   6  -4   9      854.54      911.08     40.22 o 
   7  -4   9      942.31      973.12     41.48 o 
   8  -4   9     1428.27     1575.40    131.86 o 
  -8  -3   9     2504.43     2451.04     70.88 o 
  -7  -3   9       57.31       49.54      8.57 o 
  -6  -3   9     3554.23     3536.97     70.11 o 
  -5  -3   9       40.21       41.10      6.83 o 
  -4  -3   9     4335.39     4294.30     55.50 o 
  -3  -3   9      885.39      807.93     30.24 o 
  -2  -3   9     5226.30     5108.90     77.30 o 
  -1  -3   9     1869.42     1681.80     30.88 o 
   0  -3   9     3413.46     3199.84     51.75 o 
   1  -3   9     4947.74     4837.38    102.37 o 
   2  -3   9     1449.40     1415.56     36.78 o 
   3  -3   9     3271.43     3327.10     66.68 o 
   4  -3   9      300.37      316.97     24.26 o 
   5  -3   9     1662.26     1715.96     77.03 o 
   6  -3   9      860.30      744.47     54.83 o 
   7  -3   9     2662.20     2604.30     85.36 o 
   8  -3   9       97.70      108.15     21.94 o 
  -8  -2   9      885.65      851.95     25.10 o 
  -7  -2   9      825.02      835.35     21.95 o 
  -6  -2   9     2404.12     2379.32     42.04 o 
  -5  -2   9     1348.68     1299.19     23.88 o 
  -4  -2   9     5433.80     5419.69    101.42 o 
  -3  -2   9     2115.45     2210.83     29.35 o 
  -2  -2   9     6931.43     7077.83     82.82 o 
  -1  -2   9      600.71      633.66     15.27 o 
   0  -2   9    25507.84    29154.33    731.45 o 
   1  -2   9     1893.81     1921.10     32.73 o 
   2  -2   9    10601.82    10502.37    216.70 o 
   3  -2   9      299.10      240.07     27.41 o 
   4  -2   9     5773.93     5867.02    127.18 o 
   5  -2   9      370.03      366.87     22.32 o 
   6  -2   9     3302.30     3269.60     89.53 o 
   7  -2   9      275.26      256.03     29.83 o 
   8  -2   9     1260.12     1297.96     57.71 o 
  -8  -1   9      298.80      303.36     16.20 o 
  -7  -1   9     1229.97     1159.01     63.79 o 
  -6  -1   9       81.01      105.90      9.02 o 
  -5  -1   9     1541.34     1518.84     30.94 o 
  -4  -1   9      149.02      163.51     11.66 o 
  -3  -1   9     7479.35     7487.83    141.13 o 
  -2  -1   9        2.46        1.96      2.71 o 
  -1  -1   9     2715.86     2536.27     53.79 o 
   0  -1   9     1938.84     1749.98     37.54 o 
   1  -1   9     1487.83     1495.01     30.78 o 
   2  -1   9     1242.98     1183.65     26.45 o 
   3  -1   9     1397.52     1329.27     56.52 o 
   4  -1   9     1396.09     1462.33     43.96 o 
   5  -1   9     2596.91     2532.53     65.81 o 
   6  -1   9     1197.12     1117.23     41.97 o 
   7  -1   9      824.01      777.35     37.68 o 
   8  -1   9      222.82      200.57     25.84 o 
  -8   0   9     1498.55     1508.53     42.10 o 
  -7   0   9      132.68      154.24     12.95 o 
  -6   0   9     4274.90     4146.67     72.25 o 
  -5   0   9     1672.59     1650.26     34.35 o 
  -4   0   9     6159.43     5969.02    118.97 o 
  -3   0   9     7962.77     8139.91    120.37 o 
  -2   0   9     5031.85     5080.76     67.76 o 
  -1   0   9    10349.88    10371.81    199.14 o 
   0   0   9     6720.04     6668.37    114.83 o 
   1   0   9     9480.08     9296.16    187.71 o 
   2   0   9     1641.92     1551.30     34.31 o 
   3   0   9     7959.96     7722.68    193.28 o 
   4   0   9     1308.83     1320.79     41.78 o 
   5   0   9     7205.77     7158.76    189.21 o 
   6   0   9      613.83      645.27     37.33 o 
   7   0   9     3263.84     3313.69    110.98 o 
   8   0   9       17.51       29.84     19.86 o 
  -8   1   9      312.17      321.89     43.72 o 
  -7   1   9      476.46      497.10     22.72 o 
  -6   1   9      819.31      772.86     31.92 o 
  -5   1   9      647.35      666.63     20.82 o 
  -4   1   9     4685.28     4644.66     89.18 o 
  -3   1   9       27.86       14.46      3.34 o 
  -2   1   9     1486.42     1483.95     30.88 o 
  -1   1   9      951.23      944.63     38.86 o 
   0   1   9       56.73       76.42      8.34 o 
   1   1   9      317.97      310.61     14.47 o 
   2   1   9     3277.59     3371.91     80.15 o 
   3   1   9       45.32       55.90     12.45 o 
   4   1   9     2369.05     2271.84     68.36 o 
   5   1   9      104.28      112.15     20.27 o 
   6   1   9     1490.01     1470.03     50.78 o 
   7   1   9      328.95      305.19     27.07 o 
  -8   2   9       79.72       65.52     13.21 o 
  -7   2   9     2835.95     2756.01     67.49 o 
  -6   2   9      431.03      401.24     20.47 o 
  -5   2   9     6286.43     6158.34    126.64 o 
  -4   2   9     1113.49     1026.04     29.50 o 
  -3   2   9     9696.21     9904.71    168.45 o 
  -2   2   9       73.54       28.33     20.82 o 
  -1   2   9    13702.34    12450.47   1205.49 o 
   0   2   9     2594.54     2254.86     48.58 o 
   1   2   9     9336.50     8838.17    182.30 o 
   2   2   9     3768.30     3517.24     77.91 o 
   3   2   9     6212.22     6242.49    195.71 o 
   4   2   9    10379.74    10349.88    248.31 o 
   5   2   9     4258.29     4396.34    147.02 o 
   6   2   9     5233.60     5298.23    224.16 o 
   7   2   9     1766.91     1785.56     87.45 o 
  -8   3   9      346.08      335.13     30.19 o 
  -7   3   9        8.82        7.39      8.68 o 
  -6   3   9      647.40      595.98     17.00 o 
  -5   3   9       29.13       26.40      4.05 o 
  -4   3   9      998.36     1018.33     36.44 o 
  -3   3   9       25.43       24.47     13.22 o 
  -2   3   9      202.36      248.46     24.29 o 
  -1   3   9      461.70      450.91     22.90 o 
   0   3   9       97.98      138.44     23.94 o 
   1   3   9     2764.87     2727.95    114.16 o 
   2   3   9       31.88       25.44     13.30 o 
   3   3   9      336.41      328.54     26.29 o 
   4   3   9       93.63       76.57     14.42 o 
   5   3   9      298.03      277.98     26.83 o 
   6   3   9      139.29      159.22     19.76 o 
   7   3   9      133.60      123.46     21.73 o 
  -7   4   9      784.41      691.24     26.03 o 
  -6   4   9     4695.22     4351.04     88.68 o 
  -5   4   9      572.75      575.52     55.87 o 
  -4   4   9     7245.81     7136.55    112.69 o 
  -3   4   9       62.20       78.26     14.32 o 
  -2   4   9     9780.83     9607.85    305.36 o 
  -1   4   9      272.78      270.66     28.45 o 
   0   4   9    13070.38    12778.76    302.25 o 
   1   4   9     1510.19     1517.64     45.15 o 
   2   4   9     8228.72     7974.70    180.56 o 
   3   4   9     1455.46     1355.48     42.84 o 
   4   4   9     6908.08     6639.12    155.74 o 
   5   4   9     1618.45     1513.32     74.20 o 
   6   4   9     2877.53     2854.88    101.67 o 
   7   4   9     1495.73     1527.62    172.11 o 
  -7   5   9       42.19       66.62     28.45 o 
  -6   5   9        0.10        9.02     18.74 o 
  -5   5   9       28.51       25.71      7.20 o 
  -4   5   9      328.62      334.05     38.86 o 
  -3   5   9       38.75       29.45     12.49 o 
  -2   5   9       25.56       36.09     16.66 o 
  -1   5   9      370.56      331.04     31.92 o 
   0   5   9       60.47       68.02      7.03 o 
   1   5   9      575.33      538.95     30.99 o 
   2   5   9      416.34      347.84     36.45 o 
   3   5   9      167.17      150.24     16.88 o 
   4   5   9       89.63      108.97     18.97 o 
   5   5   9       10.77       18.48      8.40 o 
   6   5   9      137.89      156.73     12.76 o 
  -6   6   9      736.77      703.03     51.01 o 
  -5   6   9     3370.69     3436.76    121.45 o 
  -4   6   9     1203.76     1197.64     51.57 o 
  -3   6   9     4759.42     4611.98    114.92 o 
  -2   6   9      616.83      515.65     36.78 o 
  -1   6   9     9135.40     9191.45    304.67 o 
   0   6   9      255.35      182.79     30.19 o 
   1   6   9     8341.65     7805.02    287.53 o 
   2   6   9      603.88      496.38     17.63 o 
   3   6   9     7055.42     6685.01    169.39 o 
   4   6   9      182.03      181.76     10.41 o 
   5   6   9     4643.29     4318.38    150.92 o 
  -6   7   9       97.14       79.76     28.45 o 
  -5   7   9        9.30       17.00     13.51 o 
  -4   7   9       36.14       37.46     16.20 o 
  -3   7   9      134.49      151.72     18.84 o 
  -2   7   9      131.76      110.35     22.21 o 
  -1   7   9       72.40       54.13     18.74 o 
   0   7   9        6.82       34.01     17.35 o 
   1   7   9       34.74       32.31      5.06 o 
   2   7   9      118.29      126.57      8.24 o 
   3   7   9      227.46      215.22     11.63 o 
   4   7   9       81.58       72.82     10.77 o 
   5   7   9       50.15       36.70      8.55 o 
  -5   8   9     1592.36     1628.64    111.39 o 
  -4   8   9     1682.19     1690.95     74.87 o 
  -3   8   9     1765.03     1760.96     71.53 o 
  -2   8   9     2929.29     2926.56     82.21 o 
  -1   8   9     2337.10     2328.40     92.30 o 
   0   8   9     4171.48     4300.77    149.21 o 
   1   8   9     1919.65     1826.59    103.39 o 
   2   8   9     4155.79     3875.79    257.53 o 
   3   8   9      788.00      697.51     48.58 o 
   4   8   9     2811.19     2739.53    136.36 o 
  -4   9   9       82.31       89.81     19.83 o 
  -3   9   9      466.12      480.44     53.44 o 
  -2   9   9        1.86        8.29     12.15 o 
  -1   9   9      920.81      970.22     54.83 o 
   0   9   9        0.45       -4.86     15.27 o 
   1   9   9      743.78      767.57     49.97 o 
   2   9   9        0.20       -5.55     11.10 o 
  -1  10   9      703.45      776.60     52.74 o 
   0  10   9     1953.99     2151.43    142.97 o 
   0 -12  10      846.46      882.08     36.78 o 
  -3 -11  10     1365.13     1564.30     57.60 o 
  -2 -11  10      957.22     1085.43     41.64 o 
  -1 -11  10     1842.19     1917.55     61.77 o 
   3 -11  10      757.51      683.52     84.67 o 
  -4 -10  10       21.15       29.81     10.76 o 
  -3 -10  10      825.27      850.16     36.78 o 
  -2 -10  10        1.87       17.35     16.66 o 
  -1 -10  10     1019.19     1086.12     38.86 o 
   0 -10  10       65.73       71.48     20.13 o 
   1 -10  10      541.16      571.33      8.64 o 
   2 -10  10       30.10       21.83      3.97 o 
   3 -10  10      377.90      388.85     17.70 o 
   4 -10  10       26.12       24.29     13.88 o 
   5 -10  10      373.96      398.36     24.29 o 
  -5  -9  10      112.86      129.09     34.01 o 
  -4  -9  10     3166.50     3458.66     81.95 o 
  -3  -9  10       62.42       73.45     12.58 o 
  -2  -9  10     7671.65     7337.06    225.55 o 
  -1  -9  10      246.83      176.28     15.96 o 
   0  -9  10     6016.98     5717.94    165.17 o 
   1  -9  10     1447.66     1317.53     25.78 o 
   2  -9  10     3704.47     3282.73    183.06 o 
   3  -9  10     1341.35     1167.87    163.79 o 
   4  -9  10     1708.20     1658.68     45.80 o 
   5  -9  10     2537.87     2529.99     57.51 o 
  -6  -8  10      103.68      115.21     35.39 o 
  -5  -8  10       53.81       67.32     17.35 o 
  -4  -8  10       54.62       64.01     10.27 o 
  -3  -8  10        4.33       17.60      8.63 o 
  -2  -8  10       16.21       14.57      9.02 o 
  -1  -8  10      165.42      201.26     15.96 o 
   0  -8  10       94.48       85.36     12.49 o 
   1  -8  10        3.60        3.13      2.21 o 
   2  -8  10      277.03      269.58     39.91 o 
   3  -8  10      306.18      323.90     16.31 o 
   4  -8  10      176.32      184.91     11.34 o 
   5  -8  10       40.75       41.97      9.17 o 
   6  -8  10      122.15      110.74     17.03 o 
  -6  -7  10      788.66      796.03     44.42 o 
  -5  -7  10     4182.48     3951.70    140.68 o 
  -4  -7  10      969.63     1002.01     15.67 o 
  -3  -7  10     9015.73     9342.67    210.46 o 
  -2  -7  10      155.55      136.03     13.88 o 
  -1  -7  10    11200.05    10668.30    331.74 o 
   0  -7  10       31.69       51.36     11.10 o 
   1  -7  10     8837.56     8345.60    525.36 o 
   2  -7  10        1.24       -1.17      6.25 o 
   3  -7  10     7937.39     7666.64    146.10 o 
   4  -7  10      555.23      560.93     22.56 o 
   5  -7  10     3424.99     3488.06     75.38 o 
   6  -7  10      614.13      666.91     28.06 o 
   7  -7  10     2124.77     2328.83    159.27 o 
  -7  -6  10       86.60       56.74     10.43 o 
  -6  -6  10        3.64        9.25      4.05 o 
  -5  -6  10      703.14      638.72     35.28 o 
  -4  -6  10        3.35        0.29      1.40 o 
  -3  -6  10      596.10      675.64     23.32 o 
  -2  -6  10       38.49       63.43      9.76 o 
  -1  -6  10       16.69       21.51     14.57 o 
   0  -6  10       51.90       32.62      9.72 o 
   1  -6  10        0.21        3.82      2.09 o 
   2  -6  10      300.25      313.71      9.48 o 
   3  -6  10      324.55      320.63     12.33 o 
   4  -6  10        1.51       -4.36      6.00 o 
   5  -6  10       35.50       36.55     10.72 o 
   6  -6  10       16.54        8.54      9.48 o 
   7  -6  10        0.49        7.86     14.38 o 
  -7  -5  10     2989.48     2895.85     86.59 o 
  -6  -5  10     2514.35     2455.34     47.03 o 
  -5  -5  10     3694.21     3801.52     79.89 o 
  -4  -5  10     4984.43     4940.50     64.45 o 
  -3  -5  10     6356.35     5970.02    215.07 o 
  -2  -5  10    10535.04    10677.56    342.49 o 
  -1  -5  10     2882.68     2704.55     69.40 o 
   0  -5  10    15961.36    14777.52    474.70 o 
   1  -5  10      747.78      635.05     11.43 o 
   2  -5  10    16376.15    16649.13    379.80 o 
   3  -5  10     1355.22     1298.94     29.50 o 
   4  -5  10     7687.70     7841.69    252.27 o 
   5  -5  10      148.91      166.15     18.74 o 
   6  -5  10     4341.20     4498.39    118.90 o 
   7  -5  10      123.55      120.34     24.64 o 
  -7  -4  10      333.46      322.13     14.42 o 
  -6  -4  10        1.30       -2.20      5.23 o 
  -5  -4  10      811.24      816.36     15.70 o 
  -4  -4  10      367.87      310.44     10.48 o 
  -3  -4  10      503.49      520.94     25.33 o 
  -2  -4  10       59.89       53.77      1.81 o 
  -1  -4  10      139.70      140.19     18.04 o 
   0  -4  10       43.02       43.13      3.09 o 
   1  -4  10     1733.27     1738.20     56.21 o 
   2  -4  10      137.50      155.49      9.17 o 
   3  -4  10      170.39      164.85     13.77 o 
   4  -4  10       10.74       12.60     10.65 o 
   5  -4  10     1089.11     1100.44     72.87 o 
   6  -4  10        1.73       -1.84     11.00 o 
   7  -4  10      607.78      642.06     33.66 o 
  -8  -3  10     3226.33     3172.51     64.35 o 
  -7  -3  10       84.87       71.51      8.40 o 
  -6  -3  10     4595.56     4586.58     81.51 o 
  -5  -3  10     1066.19     1151.88     33.41 o 
  -4  -3  10     5314.53     5269.96     92.67 o 
  -3  -3  10     7693.20     7872.29    127.59 o 
  -2  -3  10     3415.31     3376.13     40.13 o 
  -1  -3  10     6332.56     6193.79     97.64 o 
   0  -3  10     5699.92     5587.21    154.64 o 
   1  -3  10     4220.77     4078.22     60.73 o 
   2  -3  10     7076.86     6952.41    134.72 o 
   3  -3  10     7521.32     7628.90    167.74 o 
   4  -3  10     2323.53     2392.50     63.12 o 
   5  -3  10     4832.63     4661.47    103.65 o 
   6  -3  10     1012.11     1005.80     36.34 o 
   7  -3  10     3769.30     3719.08    176.97 o 
  -8  -2  10      362.61      339.79     15.92 o 
  -7  -2  10      246.57      252.65     12.77 o 
  -6  -2  10      220.68      251.59     11.13 o 
  -5  -2  10       67.41       58.69      9.84 o 
  -4  -2  10      534.83      496.98     12.69 o 
  -3  -2  10       41.71       35.61      4.69 o 
  -2  -2  10      259.40      212.44      5.27 o 
  -1  -2  10       19.26       29.33      5.90 o 
   0  -2  10     2052.61     1782.53     29.15 o 
   1  -2  10       11.00        6.57      4.15 o 
   2  -2  10     1896.71     1781.67     40.98 o 
   3  -2  10      309.63      316.01     22.56 o 
   4  -2  10     2277.55     2129.40     64.69 o 
   5  -2  10      303.17      320.41     20.51 o 
   6  -2  10     1408.19     1401.16    127.70 o 
   7  -2  10      459.41      403.51     41.99 o 
  -8  -1  10       91.10       85.50     12.42 o 
  -7  -1  10     3244.39     3291.10     73.09 o 
  -6  -1  10       31.04       39.27      7.67 o 
  -5  -1  10     3831.16     3692.47     76.80 o 
  -4  -1  10      147.78      180.85     22.56 o 
  -3  -1  10    13428.14    13269.80    231.12 o 
  -2  -1  10        6.42        8.23      3.10 o 
  -1  -1  10    10505.36    10246.76    188.43 o 
   0  -1  10     3678.29     3442.74     52.99 o 
   1  -1  10     9074.95     8472.56    153.56 o 
   2  -1  10     6634.63     6637.70    124.87 o 
   3  -1  10     6067.89     6014.79    123.82 o 
   4  -1  10     3618.13     3519.96     95.54 o 
   5  -1  10     3241.53     3177.64     78.65 o 
   6  -1  10     3185.18     3165.23     87.79 o 
   7  -1  10     1876.26     1902.92     76.69 o 
  -8   0  10      469.86      465.66     20.26 o 
  -7   0  10      208.85      209.43     26.37 o 
  -6   0  10     1176.06     1114.64     28.45 o 
  -5   0  10     1564.01     1441.22     29.00 o 
  -4   0  10     2614.24     2583.90     53.00 o 
  -3   0  10     2606.55     2476.95     29.99 o 
  -2   0  10      741.54      641.25     25.68 o 
  -1   0  10     1086.19      920.92     24.29 o 
   0   0  10     2485.42     2300.16     45.83 o 
   1   0  10     3400.93     2817.34     58.80 o 
   2   0  10      177.88      179.02     13.44 o 
   3   0  10     5250.47     5095.22    124.56 o 
   4   0  10      242.39      279.95     34.47 o 
   5   0  10     3761.30     3741.06     90.75 o 
   6   0  10      157.69      165.34     19.16 o 
   7   0  10      802.89      822.08     54.83 o 
  -8   1  10     1549.92     1396.78     37.72 o 
  -7   1  10      656.49      596.51     19.18 o 
  -6   1  10     3218.74     3048.62     61.21 o 
  -5   1  10     1108.33     1060.72     27.31 o 
  -4   1  10     8277.20     8006.96    159.34 o 
  -3   1  10       16.24       17.44      8.53 o 
  -2   1  10     7507.82     7068.29    124.16 o 
  -1   1  10       30.67       31.67      5.21 o 
   0   1  10     8798.91     8602.66    168.32 o 
   1   1  10        0.60       12.36      7.59 o 
   2   1  10     9265.31     8928.07    192.32 o 
   3   1  10      197.12      205.59     17.58 o 
   4   1  10     3166.01     3177.71     77.91 o 
   5   1  10      863.66      856.90     35.17 o 
   6   1  10     1469.19     1452.22     58.92 o 
   7   1  10     1377.06     1431.39     55.53 o 
  -8   2  10        4.32        6.49      8.33 o 
  -7   2  10     1609.35     1542.32     41.85 o 
  -6   2  10       87.81       93.34      7.19 o 
  -5   2  10     3533.62     3325.34     65.15 o 
  -4   2  10      346.38      364.58     23.25 o 
  -3   2  10     5449.85     5263.47    112.94 o 
  -2   2  10       37.60       33.29      2.07 o 
  -1   2  10     4523.55     3828.26     94.39 o 
   0   2  10     4592.15     4441.77     89.56 o 
   1   2  10     4576.93     4450.20     93.46 o 
   2   2  10     4449.44     4354.46     96.62 o 
   3   2  10     2194.91     2050.61     54.86 o 
   4   2  10     4539.77     4399.49    103.69 o 
   5   2  10      584.92      526.33     28.63 o 
   6   2  10     3091.92     3144.58    169.69 o 
   7   2  10      110.42      113.99     26.44 o 
  -7   3  10      801.75      693.96     26.03 o 
  -6   3  10     1030.22      949.40     28.45 o 
  -5   3  10     1031.07      944.69     21.63 o 
  -4   3  10      593.69      587.09     12.31 o 
  -3   3  10     2714.35     2660.15     65.40 o 
  -2   3  10      384.18      350.47     28.45 o 
  -1   3  10     3822.93     3112.10    410.16 o 
   0   3  10      258.96      234.98     18.16 o 
   1   3  10     7305.21     7100.61    165.17 o 
   2   3  10      634.31      630.57     34.20 o 
   3   3  10     1132.00     1098.47     45.17 o 
   4   3  10       37.53       33.67     12.24 o 
   5   3  10      769.15      828.77     36.01 o 
   6   3  10       72.20       73.49     20.79 o 
   7   3  10      837.86      917.49     55.69 o 
  -7   4  10      169.87      130.47     52.05 o 
  -6   4  10     3118.88     2923.24     53.85 o 
  -5   4  10       53.35       44.65     17.45 o 
  -4   4  10     2571.86     2413.83     77.04 o 
  -3   4  10        0.73        1.80      8.99 o 
  -2   4  10     4187.67     4045.38    130.47 o 
  -1   4  10      383.69      363.66     31.92 o 
   0   4  10    13685.46    13386.34    349.89 o 
   1   4  10     1242.39     1227.50     49.26 o 
   2   4  10     8337.41     8123.13    200.57 o 
   3   4  10     1670.47     1600.44     47.80 o 
   4   4  10     3132.78     3017.01     77.64 o 
   5   4  10     1367.58     1229.22     44.04 o 
   6   4  10     1209.39     1219.38     59.83 o 
  -7   5  10      480.79      518.42     53.44 o 
  -6   5  10       49.57       16.50     19.43 o 
  -5   5  10      961.90      964.95     68.01 o 
  -4   5  10     1006.45     1043.01     46.03 o 
  -3   5  10      930.50      856.35     34.16 o 
  -2   5  10      769.29      796.72     43.72 o 
  -1   5  10     1965.93     2136.16     81.89 o 
   0   5  10      756.43      713.06     30.67 o 
   1   5  10      900.61      862.07     16.85 o 
   2   5  10     1358.55     1458.67     47.89 o 
   3   5  10      210.73      230.52     25.16 o 
   4   5  10      900.36      868.01     53.79 o 
   5   5  10      306.31      290.15     23.99 o 
   6   5  10     1065.09      994.83     56.84 o 
  -6   6  10      619.57      649.59     44.30 o 
  -5   6  10     3198.60     3270.40     94.76 o 
  -4   6  10     1345.29     1328.97     47.49 o 
  -3   6  10     8184.68     8212.20    209.59 o 
  -2   6  10      867.12      859.18     47.19 o 
  -1   6  10    13381.35    13547.05    481.64 o 
   0   6  10       40.17       23.18     19.43 o 
   1   6  10     7257.47     6938.28    240.72 o 
   2   6  10       51.01       61.71      5.15 o 
   3   6  10     3878.37     3607.02    155.50 o 
   4   6  10      173.30      152.66     10.51 o 
   5   6  10     3677.17     3527.15    159.28 o 
  -5   7  10       24.02       36.78     20.49 o 
  -4   7  10      556.49      608.48     38.55 o 
  -3   7  10      296.11      312.08     34.01 o 
  -2   7  10      605.35      656.53     43.03 o 
  -1   7  10       77.26       51.36     19.43 o 
   0   7  10      186.24      222.08     29.15 o 
   1   7  10      184.01      164.49     13.09 o 
   2   7  10      336.86      319.65     27.06 o 
   3   7  10       14.22       18.47      9.22 o 
   4   7  10      270.02      251.37     13.12 o 
  -4   8  10     2015.17     2069.04     80.79 o 
  -3   8  10     1834.90     1833.28     62.43 o 
  -2   8  10     2414.89     2459.03    104.80 o 
  -1   8  10     1496.71     1628.14    112.43 o 
   0   8  10     2953.34     2998.81    115.21 o 
   1   8  10      961.45     1030.24     47.50 o 
   2   8  10     3748.09     3633.23    259.74 o 
   3   8  10      217.05      207.97     14.01 o 
  -3   9  10        0.57      -10.86     17.45 o 
  -2   9  10       40.22       38.26     15.50 o 
  -1   9  10        0.78       27.76     19.43 o 
   0   9  10        2.56       -6.94     16.66 o 
   1   9  10        0.27        4.86     15.96 o 
   2   9  10       17.01       17.47     13.00 o 
   0 -12  11     2256.21     2568.53     82.59 o 
  -3 -11  11      515.57      576.72     32.62 o 
  -2 -11  11      705.94      741.90     34.70 o 
  -1 -11  11      667.58      743.28     33.31 o 
  -4 -10  11      460.35      520.87     27.07 o 
  -3 -10  11     1956.30     2133.38     97.86 o 
  -2 -10  11       51.81       76.34     13.88 o 
  -1 -10  11     2226.59     2283.29     72.18 o 
   0 -10  11       37.59       33.31     11.10 o 
   1 -10  11     1711.54     1540.01     53.44 o 
   2 -10  11       32.81       21.65      4.72 o 
   3 -10  11     1353.85     1259.54    142.62 o 
   4 -10  11       89.63       73.56     16.66 o 
  -5  -9  11      273.80      326.18     29.84 o 
  -4  -9  11     1327.02     1434.76     60.03 o 
  -3  -9  11      494.58      519.12     28.45 o 
  -2  -9  11     4229.38     4053.01    121.45 o 
  -1  -9  11      554.23      498.99     24.98 o 
   0  -9  11     2818.17     2513.00     98.55 o 
   1  -9  11     1551.47     1491.26     38.57 o 
   2  -9  11     1198.13     1092.85     37.13 o 
   3  -9  11      964.28      876.72     84.32 o 
   4  -9  11     1090.65     1068.77     31.92 o 
   5  -9  11     1380.38     1484.46     66.62 o 
  -6  -8  11      683.68      764.10     45.80 o 
  -5  -8  11      831.98      855.02     45.11 o 
  -4  -8  11      767.46      788.34     34.01 o 
  -3  -8  11      166.80      157.14     12.45 o 
  -2  -8  11      426.20      400.44     22.90 o 
  -1  -8  11     1022.78      938.99     51.36 o 
   0  -8  11     2309.78     2161.14     64.54 o 
   1  -8  11      176.06      141.82      6.76 o 
   2  -8  11     3558.83     3389.99    275.52 o 
   3  -8  11      633.97      602.17     17.67 o 
   4  -8  11     1707.41     1750.32     35.96 o 
   5  -8  11      313.57      296.17     19.48 o 
   6  -8  11      419.61      446.98     23.12 o 
  -6  -7  11      389.98      404.61     31.92 o 
  -5  -7  11     2706.31     2934.27    102.02 o 
  -4  -7  11      456.31      446.29     18.85 o 
  -3  -7  11     4946.48     5203.46    120.25 o 
  -2  -7  11        2.48        6.94      8.33 o 
  -1  -7  11     5493.65     5404.94    152.68 o 
   0  -7  11      328.18      331.04     20.13 o 
   1  -7  11     7455.55     6871.18    397.67 o 
   2  -7  11      322.90      314.14     15.62 o 
   3  -7  11    10013.57     9823.05    195.98 o 
   4  -7  11     1062.74     1054.44     25.34 o 
   5  -7  11     4540.63     4700.28    100.49 o 
   6  -7  11      942.17      961.71     33.40 o 
  -7  -6  11       13.74       -4.86     13.19 o 
  -6  -6  11      429.81      392.69     17.70 o 
  -5  -6  11        6.33       10.97      3.80 o 
  -4  -6  11      538.58      507.75     12.00 o 
  -3  -6  11       78.27      103.04     23.60 o 
  -2  -6  11      475.40      428.90     21.51 o 
  -1  -6  11     1029.78      966.75     33.31 o 
   0  -6  11      144.79      109.65     13.19 o 
   1  -6  11      860.37      845.17     22.28 o 
   2  -6  11       37.46       34.81      5.59 o 
   3  -6  11      549.55      555.05     17.18 o 
   4  -6  11       30.57       27.48      7.17 o 
   5  -6  11      547.40      524.95     35.05 o 
   6  -6  11        1.14       10.97     11.11 o 
   7  -6  11      436.33      468.23     28.75 o 
  -7  -5  11     1980.56     1894.46     46.17 o 
  -6  -5  11     1777.54     1798.08     77.56 o 
  -5  -5  11     2199.82     2080.70    116.59 o 
  -4  -5  11     3967.23     4191.60    113.90 o 
  -3  -5  11     3568.34     3443.71    116.99 o 
  -2  -5  11     9094.50     8738.26    254.70 o 
  -1  -5  11     1213.06     1125.68     34.70 o 
   0  -5  11    10515.47     9726.53    316.47 o 
   1  -5  11       18.85       12.36      3.83 o 
   2  -5  11    15244.77    14868.88    326.63 o 
   3  -5  11        8.54       12.58      6.00 o 
   4  -5  11     7287.19     7168.95    174.30 o 
   5  -5  11      276.59      260.06     16.50 o 
   6  -5  11     3128.74     3189.14     92.87 o 
   7  -5  11      276.38      296.73     27.41 o 
  -7  -4  11       42.30       45.82      7.37 o 
  -6  -4  11       26.93       24.86      5.92 o 
  -5  -4  11        8.00       11.57      7.31 o 
  -4  -4  11       27.17       32.71      4.31 o 
  -3  -4  11      195.07      218.40      7.06 o 
  -2  -4  11        2.64        5.94      1.44 o 
  -1  -4  11     1831.90     1753.07     46.50 o 
   0  -4  11      193.82      190.06      5.89 o 
   1  -4  11        2.21        9.22      5.90 o 
   2  -4  11      440.87      488.23     16.08 o 
   3  -4  11       89.31      105.74     10.34 o 
   4  -4  11      522.52      533.28     44.42 o 
   5  -4  11        1.95       -1.45     18.74 o 
   6  -4  11      620.20      589.14     27.34 o 
   7  -4  11        8.97        6.63     17.35 o 
  -7  -3  11      426.59      472.88     17.49 o 
  -6  -3  11     4849.49     4835.25     99.82 o 
  -5  -3  11     2781.71     2808.52     57.90 o 
  -4  -3  11     7327.32     7386.75    126.85 o 
  -3  -3  11     9189.91     9479.16    129.32 o 
  -2  -3  11     7798.54     8091.60    166.82 o 
  -1  -3  11     9003.52     8727.46    237.35 o 
   0  -3  11     7311.42     6991.61     91.62 o 
   1  -3  11     8191.05     7782.35    139.74 o 
   2  -3  11     5096.78     5083.95     89.69 o 
   3  -3  11     8836.66     8510.09    174.39 o 
   4  -3  11      240.40      241.64     17.70 o 
   5  -3  11     4658.18     4467.99    156.50 o 
   6  -3  11      202.76      214.91     18.47 o 
   7  -3  11     3395.49     3450.97     98.01 o 
  -8  -2  11        1.09       -3.47      8.07 o 
  -7  -2  11       16.25        9.61      8.13 o 
  -6  -2  11      216.39      221.16     28.11 o 
  -5  -2  11      254.34      237.20     11.16 o 
  -4  -2  11      250.09      253.14     18.20 o 
  -3  -2  11       35.34       22.20      3.40 o 
  -2  -2  11      468.87      457.18     12.39 o 
  -1  -2  11       70.23       70.94      8.68 o 
   0  -2  11      136.67      122.15      6.38 o 
   1  -2  11        5.88       17.48      5.33 o 
   2  -2  11       64.12       46.85     10.39 o 
   3  -2  11      236.86      220.27     14.82 o 
   4  -2  11       51.26       59.10     11.84 o 
   5  -2  11        7.34       12.08      9.49 o 
   6  -2  11       19.40       10.77     10.14 o 
   7  -2  11       22.42       43.29     14.48 o 
  -8  -1  11        8.61        0.42      8.33 o 
  -7  -1  11     5308.89     5106.14    114.31 o 
  -6  -1  11      426.77      423.01     21.17 o 
  -5  -1  11     6592.59     6439.44    129.58 o 
  -4  -1  11     1082.47      996.23     18.33 o 
  -3  -1  11    17199.96    17584.98    289.97 o 
  -2  -1  11     1433.75     1442.02     29.15 o 
  -1  -1  11    16986.94    17169.56    680.48 o 
   0  -1  11     4307.77     4284.58     70.17 o 
   1  -1  11     8306.42     7828.54    144.98 o 
   2  -1  11     8900.73     8343.09    166.54 o 
   3  -1  11     5606.34     5398.97    112.49 o 
   4  -1  11     4508.98     4235.94    148.86 o 
   5  -1  11     3862.28     3588.74    201.61 o 
   6  -1  11     5052.19     4882.95    277.60 o 
   7  -1  11     2177.39     2056.41    138.80 o 
  -8   0  11        0.54       -0.93     11.10 o 
  -7   0  11       64.89       51.92      8.55 o 
  -6   0  11       15.65       11.34      9.31 o 
  -5   0  11      232.84      224.40     10.42 o 
  -4   0  11      235.09      237.22     13.88 o 
  -3   0  11      169.25      205.18     11.49 o 
  -2   0  11      239.82      262.27      7.51 o 
  -1   0  11       46.52       37.12      4.40 o 
   0   0  11     1046.28     1009.71     24.03 o 
   1   0  11      923.67     1095.33     43.72 o 
   2   0  11       38.93       46.04     10.76 o 
   3   0  11      772.77      746.85     28.35 o 
   4   0  11      317.73      383.83     21.94 o 
   5   0  11     1100.54     1039.62     37.44 o 
   6   0  11        0.59        2.13     11.45 o 
   7   0  11      253.52      229.79     23.67 o 
  -7   1  11      346.97      329.52     14.39 o 
  -6   1  11     4785.57     4552.43    170.03 o 
  -5   1  11      356.36      346.18     14.92 o 
  -4   1  11    10279.96    10145.58    214.08 o 
  -3   1  11      197.64      213.29      6.43 o 
  -2   1  11    12308.36    12039.41    269.28 o 
  -1   1  11      423.92      538.02     10.76 o 
   0   1  11    11136.55    10567.82    222.79 o 
   1   1  11       25.74       40.86     17.37 o 
   2   1  11    12629.24    12053.57    275.69 o 
   3   1  11      312.40      361.86     21.73 o 
   4   1  11     5511.57     5392.63    184.61 o 
   5   1  11      657.43      688.95     38.37 o 
   6   1  11     3576.44     3495.16     94.25 o 
   7   1  11     1072.46     1079.45     83.28 o 
  -7   2  11      422.96      388.06     23.60 o 
  -6   2  11       10.90        7.81      4.61 o 
  -5   2  11      955.30      931.72     19.22 o 
  -4   2  11      591.11      596.56     17.27 o 
  -3   2  11     1518.81     1407.02     39.61 o 
  -2   2  11      369.57      427.30     16.31 o 
  -1   2  11     1633.39     1652.88     69.05 o 
   0   2  11     1479.62     1419.70     46.02 o 
   1   2  11      156.12      164.82     15.94 o 
   2   2  11        4.77        8.76     11.77 o 
   3   2  11       29.52       46.42     12.73 o 
   4   2  11        7.50        2.19     11.45 o 
   5   2  11        4.35        4.13     14.92 o 
   6   2  11      488.86      457.57     30.03 o 
   7   2  11        1.26        9.43     14.13 o 
  -7   3  11     1713.91     1588.94     35.32 o 
  -6   3  11     1362.31     1318.69     26.79 o 
  -5   3  11     2871.06     2904.36    122.15 o 
  -4   3  11     1595.58     1548.60     55.36 o 
  -3   3  11     6761.98     6782.72    154.89 o 
  -2   3  11     2781.74     2756.60    131.86 o 
  -1   3  11     6496.67     6637.50    204.73 o 
   0   3  11     1002.36      991.09     41.20 o 
   1   3  11     9413.50     9425.59    237.78 o 
   2   3  11      321.59      264.19     21.03 o 
   3   3  11     7005.84     6941.91    178.12 o 
   4   3  11       66.15       79.20     14.91 o 
   5   3  11     4289.93     3985.20    221.74 o 
   6   3  11      137.92      119.43     19.46 o 
  -7   4  11        1.94       22.21     21.51 o 
  -6   4  11      922.21      858.49     58.30 o 
  -5   4  11       49.08       35.60     12.83 o 
  -4   4  11     1167.43     1142.65     45.40 o 
  -3   4  11      107.77      101.62     16.82 o 
  -2   4  11     1637.42     1586.50     64.54 o 
  -1   4  11      425.48      478.17     58.99 o 
   0   4  11     5050.81     5296.57    162.67 o 
   1   4  11      557.10      596.59     28.19 o 
   2   4  11     1887.82     1880.50     52.22 o 
   3   4  11      557.66      586.49     32.27 o 
   4   4  11      832.50      876.73     51.36 o 
   5   4  11      922.15      949.47     69.05 o 
   6   4  11      640.07      711.83     38.90 o 
  -6   5  11      456.35      481.87     35.94 o 
  -5   5  11     2410.71     2393.69     76.69 o 
  -4   5  11     1566.83     1607.68     51.82 o 
  -3   5  11     2004.52     2032.60     67.40 o 
  -2   5  11      634.57      686.37     40.95 o 
  -1   5  11     2356.30     2403.35     87.45 o 
   0   5  11     1004.27     1005.70     41.86 o 
   1   5  11     1480.42     1612.63     57.23 o 
   2   5  11     3308.67     3119.65     78.24 o 
   3   5  11      327.00      322.99     46.15 o 
   4   5  11     2347.13     2325.79     76.72 o 
   5   5  11      383.85      416.33     53.79 o 
  -6   6  11      179.43      156.28     22.50 o 
  -5   6  11     2068.08     2050.55     75.65 o 
  -4   6  11      147.73      160.75     19.65 o 
  -3   6  11     3627.06     3595.15     96.14 o 
  -2   6  11      186.76      205.43     45.80 o 
  -1   6  11     3407.02     3490.86    124.23 o 
   0   6  11      151.29      151.29     24.98 o 
   1   6  11     1933.29     1796.68     72.98 o 
   2   6  11        3.55       11.06      5.29 o 
   3   6  11     2379.28     2241.35     78.10 o 
   4   6  11      143.22      143.41     10.03 o 
   5   6  11     2338.51     2166.32    109.20 o 
  -5   7  11       14.42       23.60     15.17 o 
  -4   7  11     1046.04     1128.60     47.35 o 
  -3   7  11       18.60        6.51     11.50 o 
  -2   7  11     1872.15     2036.92     85.36 o 
  -1   7  11       98.17      125.62     40.95 o 
   0   7  11     1155.42     1142.34     60.38 o 
   1   7  11     1242.55     1305.83     52.31 o 
   2   7  11     1182.04     1093.65     80.67 o 
   3   7  11      328.90      311.42     37.74 o 
   4   7  11      942.05      887.44     71.86 o 
  -4   8  11      790.89      814.38     50.71 o 
  -3   8  11     1046.85     1017.58     46.85 o 
  -2   8  11      966.83      850.16     84.67 o 
  -1   8  11      358.12      326.88     36.09 o 
   0   8  11     2125.52     2345.75     97.86 o 
   1   8  11      204.21      154.79     51.70 o 
   2   8  11     2782.50     2840.16     80.72 o 
   3   8  11       17.69        7.01     12.49 o 
  -2   9  11       22.91       26.45     15.17 o 
  -1   9  11     1070.62     1200.63     69.40 o 
   0   9  11        0.40        2.78     27.07 o 
   1   9  11      652.47      597.54     49.27 o 
  -2 -11  12      103.19      149.91     30.54 o 
  -1 -11  12       68.96       67.32     14.57 o 
  -4 -10  12      554.81      575.62     29.15 o 
  -3 -10  12     2999.37     3181.34    106.88 o 
  -2 -10  12       99.20       84.67     15.27 o 
  -1 -10  12     3543.96     3432.57    136.72 o 
   0 -10  12        3.92       11.80     10.41 o 
   1 -10  12     3811.00     3455.47    107.57 o 
   2 -10  12      100.77       81.89     15.27 o 
   3 -10  12     2704.20     2777.42     60.38 o 
   4 -10  12      223.63      256.09     22.90 o 
  -5  -9  12      123.42      178.36     24.98 o 
  -4  -9  12      199.71      274.23     28.11 o 
  -3  -9  12      135.78      184.61     19.43 o 
  -2  -9  12     1235.81     1372.75     49.27 o 
  -1  -9  12       39.52       23.60     11.10 o 
   0  -9  12     1574.32     1391.49     48.58 o 
   1  -9  12      512.49      457.97      6.36 o 
   2  -9  12      699.69      680.92     49.62 o 
   3  -9  12      368.25      331.40     21.86 o 
   4  -9  12      438.93      428.15     14.32 o 
   5  -9  12      116.51       73.02     69.40 o 
  -5  -8  12     2396.49     2552.56     97.16 o 
  -4  -8  12     2149.68     2258.57     72.18 o 
  -3  -8  12      992.50     1052.81     58.99 o 
  -2  -8  12     3269.28     3187.58     96.47 o 
  -1  -8  12     1195.46     1193.69     43.03 o 
   0  -8  12     5121.97     4814.34    172.11 o 
   1  -8  12      117.33      130.42      5.25 o 
   2  -8  12     4191.95     4096.45    436.18 o 
   3  -8  12       58.43       68.09      9.84 o 
   4  -8  12     2291.48     2400.50    149.91 o 
   5  -8  12      141.28      108.03     14.12 o 
   6  -8  12     1525.84     1640.58     52.40 o 
  -6  -7  12       61.59       65.24     18.04 o 
  -5  -7  12     1748.36     1787.60     52.05 o 
  -4  -7  12       52.69       66.04      9.98 o 
  -3  -7  12     2460.88     2564.40     56.60 o 
  -2  -7  12      122.37      107.57     22.90 o 
  -1  -7  12     2357.70     2306.19     68.71 o 
   0  -7  12     1532.57     1484.48     48.58 o 
   1  -7  12     2284.63     2096.11     99.59 o 
   2  -7  12      130.01      144.31     10.41 o 
   3  -7  12     3871.56     3734.80     63.14 o 
   4  -7  12      133.64      140.96      9.84 o 
   5  -7  12     1265.95     1297.25     38.30 o 
   6  -7  12      354.70      345.22     36.09 o 
  -6  -6  12     1913.62     1959.88    104.80 o 
  -5  -6  12     1008.83      991.47     28.36 o 
  -4  -6  12     2424.63     2302.34    117.87 o 
  -3  -6  12     1323.68     1332.51     67.67 o 
  -2  -6  12     3548.36     3554.71     98.55 o 
  -1  -6  12     1641.15     1670.48     50.66 o 
   0  -6  12     3696.38     3664.37    102.02 o 
   1  -6  12      313.55      329.22     14.13 o 
   2  -6  12     1014.70     1017.98     29.84 o 
   3  -6  12      800.50      820.12     18.34 o 
   4  -6  12      262.15      308.28     21.17 o 
   5  -6  12     1967.21     2069.20     57.47 o 
   6  -6  12      132.17      167.71     20.64 o 
  -7  -5  12      414.76      407.96     47.54 o 
  -6  -5  12     1224.99     1136.90     86.75 o 
  -5  -5  12      310.00      291.07     32.65 o 
  -4  -5  12     1321.34     1250.76     35.16 o 
  -3  -5  12      366.91      376.69     14.91 o 
  -2  -5  12     4218.88     3898.25    104.80 o 
  -1  -5  12      603.76      534.39     23.60 o 
   0  -5  12     4761.79     4362.79     72.87 o 
   1  -5  12       31.81       42.45      4.86 o 
   2  -5  12     5250.65     5144.74    222.43 o 
   3  -5  12      158.30      170.80      9.84 o 
   4  -5  12     3374.86     3224.04    135.33 o 
   5  -5  12      902.16      912.07     37.48 o 
   6  -5  12     1915.00     1931.57     53.94 o 
   7  -5  12      693.97      711.55     41.22 o 
  -7  -4  12     1076.38     1037.90     42.19 o 
  -6  -4  12        8.71       18.79      6.29 o 
  -5  -4  12     1889.56     1794.16     43.38 o 
  -4  -4  12      308.40      289.72     10.71 o 
  -3  -4  12     3226.33     3121.58    108.80 o 
  -2  -4  12     1046.79      910.52     10.79 o 
  -1  -4  12     6412.41     6514.19    140.95 o 
   0  -4  12     1182.41     1201.33     18.97 o 
   1  -4  12      855.12      800.20     28.45 o 
   2  -4  12      845.42      831.79     30.88 o 
   3  -4  12     3065.45     3013.87    139.84 o 
   4  -4  12      955.65      961.10     63.50 o 
   5  -4  12     3227.69     3252.22    166.91 o 
   6  -4  12     1311.70     1387.29     52.05 o 
   7  -4  12      748.25      805.29     38.13 o 
  -7  -3  12      488.27      439.05     48.93 o 
  -6  -3  12     2571.52     2458.92     67.87 o 
  -5  -3  12     2062.47     1989.14     45.50 o 
  -4  -3  12     3677.63     3693.43     54.48 o 
  -3  -3  12     7912.16     7665.78    149.83 o 
  -2  -3  12     2877.45     2736.40     33.43 o 
  -1  -3  12     7973.69     7595.91    129.38 o 
   0  -3  12     1517.75     1402.19     22.70 o 
   1  -3  12     4708.19     4332.37     68.62 o 
   2  -3  12     1750.32     1605.26     45.44 o 
   3  -3  12     8651.12     8640.50    244.64 o 
   4  -3  12       26.54       29.79     17.35 o 
   5  -3  12     6240.19     5980.38    371.99 o 
   6  -3  12       41.92       41.01     20.13 o 
   7  -3  12     4007.63     4022.53    128.85 o 
  -7  -2  12      193.04      203.79     13.64 o 
  -6  -2  12      922.45      846.10     28.35 o 
  -5  -2  12      137.47      163.99     11.73 o 
  -4  -2  12      751.32      661.15     16.68 o 
  -3  -2  12       12.26       22.71      3.50 o 
  -2  -2  12      445.26      419.75     14.01 o 
  -1  -2  12       49.39       69.99      7.04 o 
   0  -2  12     1359.39     1347.01     27.59 o 
   1  -2  12      101.55      116.41     10.06 o 
   2  -2  12     5088.28     4815.80     98.92 o 
   3  -2  12      383.35      387.35     18.16 o 
   4  -2  12     2370.46     2371.72     54.31 o 
   5  -2  12      477.88      485.98     38.16 o 
   6  -2  12       53.63       51.49     14.06 o 
   7  -2  12       44.75       47.02     16.99 o 
  -7  -1  12     4851.71     4650.85    105.66 o 
  -6  -1  12      301.44      267.60     20.49 o 
  -5  -1  12     5654.56     5520.07    132.90 o 
  -4  -1  12      929.08      952.59     18.02 o 
  -3  -1  12     9675.51     9617.45    137.52 o 
  -2  -1  12      794.00      744.35     15.45 o 
  -1  -1  12    10997.88    10738.93    210.53 o 
   0  -1  12     2266.96     2072.93     37.52 o 
   1  -1  12     5680.23     5519.89    126.66 o 
   2  -1  12     8565.16     8208.14    167.03 o 
   3  -1  12     4137.95     4021.71     85.12 o 
   4  -1  12     4627.25     4377.97     95.52 o 
   5  -1  12     1240.14     1155.01     55.52 o 
   6  -1  12     2964.00     2664.57    185.65 o 
   7  -1  12      429.56      435.44     26.56 o 
  -7   0  12        5.19       12.83     13.19 o 
  -6   0  12      676.70      659.73     24.60 o 
  -5   0  12        1.12       19.27     10.41 o 
  -4   0  12       64.31       79.72      6.32 o 
  -3   0  12        7.01        9.09      8.16 o 
  -2   0  12      106.85      116.70     25.68 o 
  -1   0  12     1580.87     1545.82     36.09 o 
   0   0  12       19.54       13.66      7.10 o 
   1   0  12      496.56      521.33     24.27 o 
   2   0  12       93.81       87.05     11.96 o 
   3   0  12      215.66      184.05     18.62 o 
   4   0  12       89.20       58.63     12.33 o 
   5   0  12       24.08       22.94     13.88 o 
   6   0  12       87.20      104.03     16.34 o 
   7   0  12       70.87       85.52     17.45 o 
  -7   1  12      112.03      121.16     12.49 o 
  -6   1  12     3697.81     3636.43    156.85 o 
  -5   1  12      324.19      332.77     10.90 o 
  -4   1  12     6576.40     6492.06    146.15 o 
  -3   1  12       19.76       18.85      3.21 o 
  -2   1  12    10621.08    10471.13    238.04 o 
  -1   1  12      362.46      288.38     17.35 o 
   0   1  12    16783.12    16946.68    406.82 o 
   1   1  12      830.98      842.49     28.41 o 
   2   1  12    18421.63    18449.61    471.84 o 
   3   1  12      690.13      645.94     27.46 o 
   4   1  12     6408.18     6322.42    154.42 o 
   5   1  12      797.59      799.23     33.89 o 
   6   1  12     2779.05     2794.66     80.32 o 
   7   1  12     1499.32     1450.66     71.32 o 
  -7   2  12       61.64       38.59     10.18 o 
  -6   2  12        4.85        3.98      4.59 o 
  -5   2  12        0.32        9.58      7.88 o 
  -4   2  12       84.68       74.73     12.01 o 
  -3   2  12        2.16       11.74     13.53 o 
  -2   2  12        0.39        8.63      6.25 o 
  -1   2  12       40.70       59.36      9.72 o 
   0   2  12        3.26        4.86      8.34 o 
   1   2  12        9.18        5.25     14.57 o 
   2   2  12      182.31      211.61     18.36 o 
   3   2  12      433.40      404.92     22.72 o 
   4   2  12      279.17      288.15     30.88 o 
   5   2  12      225.62      282.37     22.72 o 
   6   2  12        6.58        6.31     19.76 o 
  -7   3  12     1976.69     1850.23    138.11 o 
  -6   3  12     1997.79     1888.45     37.82 o 
  -5   3  12     3497.95     3411.49     53.03 o 
  -4   3  12     1621.01     1625.39     61.07 o 
  -3   3  12     8647.13     8283.35    192.38 o 
  -2   3  12      787.46      764.10     41.64 o 
  -1   3  12     9720.47     9661.99    313.00 o 
   0   3  12       32.45       37.48     11.52 o 
   1   3  12    12555.52    12761.10    308.91 o 
   2   3  12      152.89      151.77     16.39 o 
   3   3  12     9774.75     9510.37    277.63 o 
   4   3  12       42.31       55.10     17.32 o 
   5   3  12     4916.49     4818.78    230.41 o 
   6   3  12      457.49      440.70     38.77 o 
  -6   4  12      230.56      234.09     45.46 o 
  -5   4  12      156.21      148.46     17.51 o 
  -4   4  12       77.35       61.15     13.67 o 
  -3   4  12       64.27       65.10     15.69 o 
  -2   4  12      299.89      283.16     27.76 o 
  -1   4  12       24.02       35.39     16.66 o 
   0   4  12       66.67       58.68     13.25 o 
   1   4  12      131.20      153.15     20.36 o 
   2   4  12      464.16      446.68     30.48 o 
   3   4  12      224.39      216.09     19.83 o 
   4   4  12       72.35       74.79     19.63 o 
   5   4  12      420.15      401.55     28.14 o 
   6   4  12       94.30       96.54     20.54 o 
  -6   5  12      435.00      351.03     82.24 o 
  -5   5  12     2704.14     2707.19     79.04 o 
  -4   5  12     1649.83     1597.80     53.00 o 
  -3   5  12     3227.06     3245.37     97.13 o 
  -2   5  12     2830.13     2950.92    105.49 o 
  -1   5  12     2557.70     2578.24     95.08 o 
   0   5  12     4305.12     4509.80    106.73 o 
   1   5  12     1080.18      919.30     66.80 o 
   2   5  12     5045.72     5257.78    127.31 o 
   3   5  12      157.92      209.28     20.33 o 
   4   5  12     2559.02     2619.10    107.57 o 
   5   5  12      231.86      217.61     24.48 o 
  -5   6  12      184.30      188.67     23.00 o 
  -4   6  12        1.07        1.90     10.34 o 
  -3   6  12      248.35      282.55     27.05 o 
  -2   6  12      253.22      276.91     31.23 o 
  -1   6  12      694.50      839.06     79.12 o 
   0   6  12       54.20       63.15     20.82 o 
   1   6  12      611.20      691.10     38.21 o 
   2   6  12       29.63       26.66      7.59 o 
   3   6  12      581.98      529.86     36.07 o 
   4   6  12        2.41       -1.41      6.84 o 
  -5   7  12      312.30      306.74     29.68 o 
  -4   7  12     1690.38     1672.90     61.81 o 
  -3   7  12     1103.69     1065.22     45.50 o 
  -2   7  12     1970.26     1884.93    124.92 o 
  -1   7  12      781.65      895.97     53.44 o 
   0   7  12     1440.95     1534.45     72.87 o 
   1   7  12     1471.24     1582.29     73.56 o 
   2   7  12     1435.84     1459.43     96.47 o 
   3   7  12      942.25      881.75     71.89 o 
  -3   8  12      244.25      252.23     27.33 o 
  -2   8  12      445.36      485.81     43.03 o 
  -1   8  12       31.16       16.66     18.74 o 
   0   8  12      951.35     1030.60     96.47 o 
   1   8  12       52.16       31.92     20.82 o 
   2   8  12     1081.40     1156.52     57.98 o 
  -2 -11  13       62.49       61.07     15.96 o 
  -1 -11  13       60.51       56.21     14.57 o 
  -3 -10  13     4353.18     4765.76    161.70 o 
  -2 -10  13        2.93        4.86     10.41 o 
  -1 -10  13     4435.76     4488.15    144.35 o 
   0 -10  13      122.79      122.15     16.66 o 
   1 -10  13     4338.23     3889.22    156.85 o 
   2 -10  13      277.72      234.57     22.21 o 
   4 -10  13      543.99      580.89     20.82 o 
  -4  -9  13       17.01       19.54      9.48 o 
  -3  -9  13        1.33        6.25     11.10 o 
  -2  -9  13       31.22       33.31     13.19 o 
  -1  -9  13        4.76        9.72     10.41 o 
   0  -9  13      228.02      220.69     20.13 o 
   1  -9  13       73.37       46.50     13.19 o 
   2  -9  13        0.13        4.86      5.21 o 
   3  -9  13       20.73       11.70      6.80 o 
   4  -9  13       33.12       37.53      6.50 o 
   5  -9  13        0.15       -5.47      6.94 o 
  -5  -8  13     2224.39     2253.23    125.62 o 
  -4  -8  13     3216.13     3471.25     88.83 o 
  -3  -8  13      757.26      734.26     35.39 o 
  -2  -8  13     3707.39     3619.25    111.04 o 
  -1  -8  13      716.31      695.40     31.92 o 
   0  -8  13     5411.43     4899.01    180.44 o 
   1  -8  13       32.43       29.03      2.65 o 
   2  -8  13     5167.01     4889.58    423.35 o 
   3  -8  13       58.44       54.50      7.29 o 
   4  -8  13     4967.77     5054.65    342.84 o 
   5  -8  13        0.20        7.47      8.33 o 
  -6  -7  13        0.05       14.57     13.88 o 
  -5  -7  13      407.43      413.37     19.96 o 
  -4  -7  13        7.04       -3.49      8.00 o 
  -3  -7  13      227.23      278.99     20.82 o 
  -2  -7  13       70.11       68.71     13.19 o 
  -1  -7  13        3.75        2.78     13.88 o 
   0  -7  13        3.70       11.10      9.72 o 
   1  -7  13       38.53       40.33     33.31 o 
   2  -7  13      108.68      105.38      4.61 o 
   3  -7  13      307.21      306.92     22.21 o 
   4  -7  13        0.98        2.28      5.00 o 
   5  -7  13      160.95      164.33     13.19 o 
   6  -7  13      115.58      106.76     14.92 o 
  -6  -6  13     3179.20     3399.95    121.45 o 
  -5  -6  13     1800.54     1665.71    114.86 o 
  -4  -6  13     4016.07     4186.07     99.90 o 
  -3  -6  13     3042.74     3004.99     92.30 o 
  -2  -6  13     5029.90     5190.49    148.52 o 
  -1  -6  13     3515.76     3216.73     93.00 o 
   0  -6  13     5022.46     4585.31    131.86 o 
   1  -6  13     4111.39     3976.18     59.50 o 
   2  -6  13     1868.29     1817.86     54.48 o 
   3  -6  13     4524.97     4524.89    116.59 o 
   4  -6  13      720.24      732.71     31.02 o 
   5  -6  13     4105.20     4461.66    104.98 o 
   6  -6  13      113.32      128.66     27.76 o 
  -7  -5  13       30.39       43.72     15.96 o 
  -6  -5  13      642.31      559.30     58.99 o 
  -5  -5  13       30.38       30.11      5.77 o 
  -4  -5  13      505.97      545.18     14.80 o 
  -3  -5  13      198.30      229.57     12.84 o 
  -2  -5  13     1819.62     1835.65     52.74 o 
  -1  -5  13     1391.98     1340.82     57.60 o 
   0  -5  13      638.04      648.65     29.50 o 
   1  -5  13      377.81      364.46     11.48 o 
   2  -5  13      656.20      675.76     17.98 o 
   3  -5  13       11.53        9.57      5.50 o 
   4  -5  13     1636.56     1674.97     60.03 o 
   5  -5  13      189.93      190.68     14.23 o 
   6  -5  13     1001.50     1035.85     36.51 o 
  -7  -4  13     2874.87     2738.50    121.45 o 
  -6  -4  13        4.33       11.87     11.80 o 
  -5  -4  13     5091.35     4922.10    180.87 o 
  -4  -4  13      120.31      120.77      5.83 o 
  -3  -4  13     4632.92     4656.90     90.81 o 
  -2  -4  13      672.53      690.19     10.39 o 
  -1  -4  13     9310.09     9187.19    160.55 o 
   0  -4  13     1866.65     1839.50     22.83 o 
   1  -4  13     5016.45     4790.24     96.81 o 
   2  -4  13     2203.85     2262.06     62.81 o 
   3  -4  13     4596.15     4553.18    154.42 o 
   4  -4  13     1378.15     1421.64     75.30 o 
   5  -4  13     2877.33     2892.01    142.62 o 
   6  -4  13      960.87     1036.19     55.84 o 
   7  -4  13      403.21      447.41     57.26 o 
  -7  -3  13      355.36      363.46     20.54 o 
  -6  -3  13      258.52      265.09     15.96 o 
  -5  -3  13      777.84      819.59     51.01 o 
  -4  -3  13      384.62      381.22      7.94 o 
  -3  -3  13     2392.94     2617.86     30.04 o 
  -2  -3  13     1635.00     1584.77     25.11 o 
  -1  -3  13     2971.81     2877.01     43.45 o 
   0  -3  13     1193.44     1110.33     15.59 o 
   1  -3  13     5844.59     5728.33    102.88 o 
   2  -3  13     1394.19     1387.40     28.45 o 
   3  -3  13     9058.85     8706.37    190.89 o 
   4  -3  13       19.32       28.23      9.52 o 
   5  -3  13     3248.70     3128.73    129.78 o 
   6  -3  13        7.29       19.12     12.49 o 
   7  -3  13     1340.60     1373.26     56.21 o 
  -7  -2  13      244.67      237.11     14.42 o 
  -6  -2  13     2692.34     2690.66     64.45 o 
  -5  -2  13      304.83      301.66     28.80 o 
  -4  -2  13     3396.01     3420.98     42.47 o 
  -3  -2  13      430.08      397.70     14.22 o 
  -2  -2  13     4665.91     4590.04     78.16 o 
  -1  -2  13       66.31       79.57      7.67 o 
   0  -2  13     7509.43     7411.26    109.25 o 
   1  -2  13      247.76      254.72     27.41 o 
   2  -2  13     6576.86     6537.96    125.09 o 
   3  -2  13        7.59        2.39      6.59 o 
   4  -2  13     3748.98     3529.46    133.60 o 
   5  -2  13      404.96      390.25     23.60 o 
   6  -2  13      747.81      734.61     55.87 o 
   7  -2  13      224.94      199.95     22.34 o 
  -7  -1  13     1815.50     1769.40     65.58 o 
  -6  -1  13      100.03       99.11      9.63 o 
  -5  -1  13     2528.17     2537.83    128.04 o 
  -4  -1  13      285.25      300.70      8.27 o 
  -3  -1  13     3742.07     3641.72     52.41 o 
  -2  -1  13     1887.95     1902.49     62.21 o 
  -1  -1  13     5539.38     5421.66    103.05 o 
   0  -1  13     2963.95     2960.19     53.24 o 
   1  -1  13     2382.87     2270.70     58.99 o 
   2  -1  13     5128.74     4802.92     95.07 o 
   3  -1  13     1112.31     1171.66     54.48 o 
   4  -1  13     1475.43     1360.80     81.55 o 
   5  -1  13      463.03      511.00     24.33 o 
   6  -1  13     1538.46     1373.36    122.84 o 
   7  -1  13       73.88       52.12     30.88 o 
  -7   0  13      393.08      420.01     24.64 o 
  -6   0  13     1233.63     1174.12     41.29 o 
  -5   0  13      983.54     1002.81     23.11 o 
  -4   0  13      856.08      845.94     16.52 o 
  -3   0  13     1854.64     1774.42     37.01 o 
  -2   0  13      749.63      690.46     15.65 o 
  -1   0  13     6364.43     6165.67    135.33 o 
   0   0  13      494.97      562.64     19.87 o 
   1   0  13     3322.41     3178.08     64.91 o 
   2   0  13      202.99      187.33     14.82 o 
   3   0  13     2843.85     2741.98     71.46 o 
   4   0  13      101.83       74.37     12.65 o 
   5   0  13     1523.71     1377.31     42.68 o 
   6   0  13       80.58       57.39     18.51 o 
   7   0  13      859.79      800.40     58.64 o 
  -7   1  13       61.28       51.59      8.18 o 
  -6   1  13     2003.33     1876.59    111.74 o 
  -5   1  13      123.88      109.43      6.60 o 
  -4   1  13     3387.43     3218.53     78.07 o 
  -3   1  13      111.77      103.19      7.31 o 
  -2   1  13     7576.07     7147.22    204.04 o 
  -1   1  13     3236.87     3293.56    116.94 o 
   0   1  13     6516.82     6403.31    146.91 o 
   1   1  13     3615.53     3509.19     76.25 o 
   2   1  13     5485.68     5001.70    226.25 o 
   3   1  13     2778.14     2746.02     64.91 o 
   4   1  13     1008.09     1020.60     35.66 o 
   5   1  13     1927.84     1984.64     58.00 o 
   6   1  13      894.76      956.34     41.60 o 
  -7   2  13      537.14      579.06     26.37 o 
  -6   2  13      301.22      286.31     16.46 o 
  -5   2  13      449.68      440.56     10.86 o 
  -4   2  13      160.92      129.81     13.67 o 
  -3   2  13     1223.74     1263.42     36.45 o 
  -2   2  13      142.19       82.32     17.70 o 
  -1   2  13      376.43      350.66      7.98 o 
   0   2  13        4.66       17.30     11.45 o 
   1   2  13        4.42       12.51      9.56 o 
   2   2  13      296.92      280.34     33.31 o 
   3   2  13       93.79       70.88     13.44 o 
   4   2  13     1321.98     1323.50     57.60 o 
   5   2  13        9.82        1.05     12.58 o 
   6   2  13      538.28      505.15     32.70 o 
  -7   3  13     1611.20     1094.53    589.56 o 
  -6   3  13      792.25      750.13     32.52 o 
  -5   3  13     3316.22     3075.96     78.54 o 
  -4   3  13      269.72      248.43     21.34 o 
  -3   3  13     7948.51     7935.60    204.51 o 
  -2   3  13       14.72       30.54     24.98 o 
  -1   3  13     6212.67     6224.56    195.02 o 
   0   3  13        0.27        1.39      8.34 o 
   1   3  13     3259.44     3280.77     77.86 o 
   2   3  13      360.37      381.78     22.72 o 
   3   3  13     4615.04     4743.61    128.51 o 
   4   3  13      195.43      239.27     21.03 o 
   5   3  13     4298.58     4271.70    168.64 o 
   6   3  13      648.68      662.11     62.11 o 
  -6   4  13      157.78       74.53     26.68 o 
  -5   4  13        0.84       16.18     11.50 o 
  -4   4  13      261.09      271.65     20.51 o 
  -3   4  13       23.96       29.86     11.84 o 
  -2   4  13      666.25      666.94     39.56 o 
  -1   4  13      125.24       97.86     20.13 o 
   0   4  13      107.60       91.99     14.47 o 
   1   4  13       15.32       22.10     11.03 o 
   2   4  13       29.91       37.68     15.24 o 
   3   4  13      148.54      152.86     18.08 o 
   4   4  13      205.26      210.20     21.31 o 
   5   4  13       17.84       32.82     17.00 o 
  -6   5  13      934.83      891.88     43.65 o 
  -5   5  13     1831.64     1754.69     58.77 o 
  -4   5  13     3886.92     3942.97    105.21 o 
  -3   5  13     2156.09     2140.78     64.34 o 
  -2   5  13     4880.23     5015.60    171.42 o 
  -1   5  13     1408.98     1471.30    101.33 o 
   0   5  13     3711.72     3462.94    142.99 o 
   1   5  13      879.06      900.27     36.01 o 
   2   5  13     5555.44     5456.63    151.04 o 
   3   5  13      112.32      109.57     21.17 o 
   4   5  13     3397.70     3301.17    131.86 o 
   5   5  13        0.93        0.74     11.75 o 
  -5   6  13        0.13        8.10     15.52 o 
  -4   6  13      192.56      213.60     22.84 o 
  -3   6  13        2.71        0.45     12.53 o 
  -2   6  13       17.27       11.80     15.96 o 
  -1   6  13        3.78        6.94     15.27 o 
   0   6  13        3.01        1.39     13.88 o 
   1   6  13       22.38       19.25      7.24 o 
   2   6  13        0.92       -3.90      5.30 o 
   3   6  13        0.44        0.27     10.08 o 
   4   6  13       66.14       61.12     12.05 o 
  -4   7  13     1565.76     1640.72     63.34 o 
  -3   7  13     1455.59     1478.33     75.65 o 
  -2   7  13     1883.80     1993.89     88.14 o 
  -1   7  13     1231.96     1317.23     69.40 o 
   0   7  13     1957.08     2104.23    138.11 o 
   1   7  13     2605.66     2786.78     87.79 o 
   2   7  13     1001.45     1017.74     43.90 o 
   3   7  13     2339.35     2132.66    192.54 o 
  -2   8  13       55.64       38.17     22.21 o 
  -1   8  13        2.78       13.19     31.23 o 
   0   8  13       77.16       96.47     27.07 o 
   1   8  13        7.20       28.45     21.51 o 
  -1 -11  14      254.05      294.26     24.98 o 
  -3 -10  14     3089.35     3449.22    120.76 o 
  -2 -10  14       54.88       45.80     24.29 o 
  -1 -10  14     2692.63     2754.52     93.69 o 
   0 -10  14      112.09      124.23     18.04 o 
   1 -10  14     2909.58     2447.07    114.51 o 
   2 -10  14      323.45      285.24     24.29 o 
  -4  -9  14      524.89      526.06     33.31 o 
  -3  -9  14       57.41       56.21     24.98 o 
  -2  -9  14      704.70      765.49     36.78 o 
  -1  -9  14      318.02      281.77     35.39 o 
   0  -9  14      136.73      136.03     18.04 o 
   1  -9  14      122.73       99.94     16.66 o 
   2  -9  14      123.08       90.22     16.66 o 
   3  -9  14       16.47       14.72      4.49 o 
   4  -9  14       21.79       18.94      5.83 o 
  -5  -8  14     1407.27     1400.78     63.85 o 
  -4  -8  14     2837.21     3006.08     73.53 o 
  -3  -8  14      699.81      731.49     36.09 o 
  -2  -8  14     4060.07     4178.63    161.01 o 
  -1  -8  14      401.10      374.76     24.29 o 
   0  -8  14     6653.16     5970.56    224.86 o 
   1  -8  14       95.87      110.35     15.96 o 
   2  -8  14     5166.20     4910.69    273.79 o 
   3  -8  14      172.58      175.31     17.70 o 
   4  -8  14     3248.74     3322.80    213.41 o 
   5  -8  14       40.37       46.94     12.49 o 
  -5  -7  14       77.45       71.23     11.45 o 
  -4  -7  14       99.30       87.20     22.56 o 
  -3  -7  14      199.50      169.34     17.35 o 
  -2  -7  14      625.53      622.53     29.84 o 
  -1  -7  14       42.05       44.42     20.82 o 
   0  -7  14        3.21       15.27     11.10 o 
   1  -7  14      254.00      217.06     21.86 o 
   2  -7  14       20.23       17.08      4.66 o 
   3  -7  14        6.79       11.41      5.02 o 
   4  -7  14       22.77       37.63      7.98 o 
   5  -7  14       44.53       42.73     11.66 o 
   6  -7  14       55.78       53.70     15.14 o 
  -6  -6  14     2081.78     2265.24    118.68 o 
  -5  -6  14     2474.89     2552.66    154.76 o 
  -4  -6  14     1545.65     1661.74     41.85 o 
  -3  -6  14     5825.77     5790.11    174.89 o 
  -2  -6  14     2170.23     2080.64     63.85 o 
  -1  -6  14     8791.88     8430.82    263.03 o 
   0  -6  14     4117.69     3874.65    114.51 o 
   1  -6  14     8351.49     7864.75    112.99 o 
   2  -6  14     2186.36     2122.48     34.13 o 
   3  -6  14     6062.90     6058.79    110.18 o 
   4  -6  14      406.12      421.97     19.34 o 
   5  -6  14     4326.60     4356.27     94.46 o 
   6  -6  14        1.58       -0.50      8.00 o 
  -6  -5  14       36.03       33.31     13.88 o 
  -5  -5  14        0.91        2.24      3.17 o 
  -4  -5  14        1.07        6.44      3.41 o 
  -3  -5  14       27.39       18.04     15.27 o 
  -2  -5  14      190.41      220.00     26.37 o 
  -1  -5  14        8.65       34.01     17.35 o 
   0  -5  14      177.83      161.88      6.69 o 
   1  -5  14        3.01        2.57      2.95 o 
   2  -5  14        0.22        0.21      3.83 o 
   3  -5  14        5.99       10.28      5.14 o 
   4  -5  14       39.69       37.79      8.17 o 
   5  -5  14        0.98        6.94      7.67 o 
   6  -5  14        4.78        6.42     15.31 o 
  -7  -4  14     2783.97     2560.32    170.38 o 
  -6  -4  14       20.41       18.56      7.29 o 
  -5  -4  14     5673.62     5556.14    111.29 o 
  -4  -4  14      193.77      220.64      5.40 o 
  -3  -4  14     5391.42     5545.52     94.37 o 
  -2  -4  14     1705.35     1613.53     44.76 o 
  -1  -4  14     8913.09     8581.09    157.47 o 
   0  -4  14     5037.22     4859.99     64.09 o 
   1  -4  14     3778.38     3726.93    107.22 o 
   2  -4  14     3575.78     3312.45     79.81 o 
   3  -4  14     1045.16      970.80     27.41 o 
   4  -4  14     2133.43     1982.63    143.66 o 
   5  -4  14     1562.19     1584.20     56.21 o 
   6  -4  14     1747.44     1789.37     54.83 o 
  -7  -3  14       72.72       39.63     13.53 o 
  -6  -3  14       19.99       19.98      7.63 o 
  -5  -3  14        1.95        7.99      3.75 o 
  -4  -3  14       96.70       96.13      6.21 o 
  -3  -3  14      250.42      228.31     12.93 o 
  -2  -3  14      653.51      621.16     17.50 o 
  -1  -3  14     1339.32     1304.56     40.95 o 
   0  -3  14        1.97        2.84      4.92 o 
   1  -3  14      326.99      305.30     14.57 o 
   2  -3  14      265.72      209.72     10.66 o 
   3  -3  14      487.02      480.28     21.34 o 
   4  -3  14      177.61      167.45     19.78 o 
   5  -3  14       17.00       31.83      9.99 o 
   6  -3  14       83.71       82.93     19.43 o 
  -7  -2  14      209.78      246.41     17.59 o 
  -6  -2  14     4520.21     4427.06    151.29 o 
  -5  -2  14      133.75      135.59      7.96 o 
  -4  -2  14     5656.31     5577.00     98.27 o 
  -3  -2  14       74.71       92.70      8.27 o 
  -2  -2  14     6161.10     6061.76     95.93 o 
  -1  -2  14      118.16      125.94      8.93 o 
   0  -2  14     5020.42     4900.51     69.72 o 
   1  -2  14      183.04      180.14     12.84 o 
   2  -2  14     5641.32     5129.76     97.34 o 
   3  -2  14      818.40      744.54     22.68 o 
   4  -2  14     4787.37     4386.74    164.13 o 
   5  -2  14     2257.31     2054.60    139.15 o 
   6  -2  14     1283.25     1252.22     51.77 o 
  -7  -1  14      478.20      416.33     22.72 o 
  -6  -1  14      130.22       91.83      9.49 o 
  -5  -1  14     1425.15     1380.98     35.47 o 
  -4  -1  14      405.42      423.51      9.06 o 
  -3  -1  14     1014.76     1009.48     30.17 o 
  -2  -1  14     1190.29     1130.41     28.43 o 
  -1  -1  14     1153.44     1178.52     22.82 o 
   0  -1  14      181.88      236.76     14.46 o 
   1  -1  14     1133.92     1135.40     27.65 o 
   2  -1  14      386.74      331.91     18.04 o 
   3  -1  14     1250.89     1120.78     35.16 o 
   4  -1  14      731.98      757.64     43.38 o 
   5  -1  14      335.49      297.96     25.01 o 
   6  -1  14      583.05      559.27     33.66 o 
  -7   0  14     1400.74     1329.62     34.92 o 
  -6   0  14     1186.97     1161.53     64.89 o 
  -5   0  14     3280.99     3136.65     53.59 o 
  -4   0  14      920.43      909.08     31.00 o 
  -3   0  14     3130.60     2992.91     65.51 o 
  -2   0  14      371.90      373.14     10.42 o 
  -1   0  14     7500.08     7434.54    147.20 o 
   0   0  14      131.43      153.35     15.24 o 
   1   0  14     5487.44     5581.97    113.47 o 
   2   0  14       16.50       13.68      8.49 o 
   3   0  14     5629.28     5321.84    127.16 o 
   4   0  14       33.16       38.41     14.57 o 
   5   0  14     3534.15     3350.80     83.38 o 
   6   0  14       16.45        3.02     10.76 o 
  -7   1  14       27.52       25.11      7.40 o 
  -6   1  14      983.42      947.69     42.78 o 
  -5   1  14       19.64       20.05      4.96 o 
  -4   1  14      840.13      850.93     26.84 o 
  -3   1  14      156.74      181.92      6.20 o 
  -2   1  14     1346.31     1484.99     37.82 o 
  -1   1  14      753.26      704.38     19.00 o 
   0   1  14      426.04      473.33     21.08 o 
   1   1  14     1741.90     1851.25     46.33 o 
   2   1  14     1384.16     1440.25     39.88 o 
   3   1  14     1851.73     1803.30     47.97 o 
   4   1  14      758.56      743.96     41.29 o 
   5   1  14      929.92      895.73     42.77 o 
   6   1  14      482.17      474.81     30.18 o 
  -7   2  14     1158.75     1047.95     49.27 o 
  -6   2  14      684.17      629.67     24.16 o 
  -5   2  14     1735.71     1705.70     52.57 o 
  -4   2  14     1112.73     1074.20     33.68 o 
  -3   2  14     3562.62     3501.89     80.03 o 
  -2   2  14     2150.50     2097.70    125.27 o 
  -1   2  14     2976.39     2926.32     92.65 o 
   0   2  14     2510.49     2566.81     60.08 o 
   1   2  14     1806.96     1764.80     54.23 o 
   2   2  14     2923.66     2892.23     69.06 o 
   3   2  14      815.24      762.86     37.99 o 
   4   2  14     3186.98     2968.19    110.64 o 
   5   2  14      102.24       66.24     16.31 o 
   6   2  14     1367.49     1263.90     65.54 o 
  -6   3  14       94.85      116.28     16.50 o 
  -5   3  14     2234.99     2112.41     58.33 o 
  -4   3  14       51.14       42.72     12.01 o 
  -3   3  14     3472.36     3465.35    117.36 o 
  -2   3  14        5.88        2.78     11.80 o 
  -1   3  14     2251.14     2427.64     83.98 o 
   0   3  14       80.28       78.14     16.16 o 
   1   3  14     2076.25     2165.69     56.15 o 
   2   3  14      379.16      406.34     29.39 o 
   3   3  14     3739.26     3779.29    108.22 o 
   4   3  14      405.33      406.64     26.17 o 
   5   3  14     2675.42     2638.50    125.62 o 
  -6   4  14      983.85     1015.33     42.83 o 
  -5   4  14       49.79       52.67     14.17 o 
  -4   4  14      541.62      578.57     35.74 o 
  -3   4  14      167.40      168.93     18.34 o 
  -2   4  14      997.87     1039.62     52.05 o 
  -1   4  14     1333.11     1442.15     62.46 o 
   0   4  14     1962.94     2095.56     56.93 o 
   1   4  14      970.81      938.72     43.64 o 
   2   4  14      947.17      855.59     35.45 o 
   3   4  14     1072.01     1103.68     41.63 o 
   4   4  14      605.64      605.42     41.99 o 
   5   4  14      543.80      533.75     45.80 o 
  -5   5  14      494.71      458.06     34.70 o 
  -4   5  14     1844.45     1821.59     60.18 o 
  -3   5  14      799.73      781.77     35.85 o 
  -2   5  14     2850.66     3091.81    163.79 o 
  -1   5  14      597.67      596.15     42.33 o 
   0   5  14     3359.14     2987.03    186.15 o 
   1   5  14      184.36      178.94     19.12 o 
   2   5  14     5029.07     5334.13    151.48 o 
   3   5  14        1.88        4.57     11.03 o 
   4   5  14     2254.72     2450.66     92.15 o 
  -4   6  14      295.58      278.49     26.18 o 
  -3   6  14      934.04     1037.45     50.58 o 
  -2   6  14       71.49       67.32     21.51 o 
  -1   6  14      737.50      787.70     49.97 o 
   0   6  14       59.57       54.13     34.70 o 
   1   6  14      561.34      575.30     31.63 o 
   2   6  14        1.61       -3.41      3.41 o 
   3   6  14      588.21      561.34     45.66 o 
  -3   7  14     1273.26     1300.36     55.92 o 
  -2   7  14     1144.84     1099.31     65.93 o 
  -1   7  14     1820.74     2069.53    143.66 o 
   0   7  14     1403.38     1512.24     77.73 o 
   1   7  14     2657.64     2883.60     88.32 o 
   2   7  14      397.97      412.91     36.78 o 
  -3 -10  15     1177.76     1242.97     56.91 o 
  -2 -10  15        5.09       13.88     12.49 o 
  -1 -10  15     1216.29     1297.10     54.83 o 
   0 -10  15       28.92       20.82     13.19 o 
   1 -10  15     1189.20     1068.08     48.58 o 
  -4  -9  15      769.06      801.58     42.33 o 
  -3  -9  15      628.97      620.44     36.09 o 
  -2  -9  15     1316.56     1342.91     54.13 o 
  -1  -9  15     1161.16     1161.08     71.48 o 
   0  -9  15      659.90      619.75     34.70 o 
   1  -9  15      920.98      789.78     40.25 o 
   2  -9  15      637.00      514.95     32.62 o 
   3  -9  15     1046.13      948.71     47.19 o 
   4  -9  15      165.68      155.30     21.86 o 
  -5  -8  15      551.87      608.79     26.28 o 
  -4  -8  15     2064.97     2152.12    104.80 o 
  -3  -8  15      171.87      188.08     20.82 o 
  -2  -8  15     2361.65     2405.43    109.65 o 
  -1  -8  15       59.84       67.32     15.27 o 
   0  -8  15     3200.43     2930.10     97.16 o 
   1  -8  15       63.15       51.36     14.57 o 
   2  -8  15     1912.48     1787.81     73.22 o 
   3  -8  15      209.95      214.68     11.84 o 
   4  -8  15     1523.61     1578.07    132.21 o 
   5  -8  15      160.59      142.18     13.19 o 
  -5  -7  15      803.22      829.37     74.26 o 
  -4  -7  15        0.58       -4.16     10.41 o 
  -3  -7  15     1039.72      976.47     40.95 o 
  -2  -7  15       65.56       81.89     14.57 o 
  -1  -7  15      242.77      263.03     22.21 o 
   0  -7  15       53.95       47.19     13.88 o 
   1  -7  15     1023.08      978.30     11.35 o 
   2  -7  15      232.92      230.96     10.27 o 
   3  -7  15      611.34      657.96     26.37 o 
   4  -7  15      666.81      680.56     18.66 o 
   5  -7  15      374.51      488.72     30.18 o 
  -6  -6  15      822.46      891.11     47.19 o 
  -5  -6  15     1477.40     1521.45     46.03 o 
  -4  -6  15      662.94      703.12     24.29 o 
  -3  -6  15     3202.15     3214.65    124.92 o 
  -2  -6  15     1215.97     1182.59     43.03 o 
  -1  -6  15     4054.94     3868.40    116.59 o 
   0  -6  15     1981.01     1889.79     61.77 o 
   1  -6  15     4373.20     4144.54     72.32 o 
   2  -6  15      358.20      340.28     11.80 o 
   3  -6  15     4120.38     4063.80     77.54 o 
   4  -6  15       90.34       89.87     11.34 o 
   5  -6  15     3657.06     3952.46    113.12 o 
   6  -6  15        0.12       -3.10     10.76 o 
  -6  -5  15      450.09      526.06     31.92 o 
  -5  -5  15      229.69      234.50     14.92 o 
  -4  -5  15      409.57      399.46     18.41 o 
  -3  -5  15      751.14      737.04     30.54 o 
  -2  -5  15       13.08       22.90     16.66 o 
  -1  -5  15      268.71      307.45     31.23 o 
   0  -5  15      213.64      232.56     11.10 o 
   1  -5  15      100.50       91.91      4.14 o 
   2  -5  15     1915.37     1972.91     72.87 o 
   3  -5  15      338.43      307.66     13.26 o 
   4  -5  15      616.56      633.52     19.83 o 
   5  -5  15      148.08      132.06     16.50 o 
   6  -5  15      138.62      156.03     20.13 o 
  -6  -4  15      401.02      355.03     35.59 o 
  -5  -4  15     5379.97     5111.90    118.15 o 
  -4  -4  15      683.89      643.50     14.73 o 
  -3  -4  15     4463.66     4310.27     67.78 o 
  -2  -4  15      906.57      870.32     40.25 o 
  -1  -4  15     4284.07     3957.39    138.11 o 
   0  -4  15     3926.30     3680.71    103.45 o 
   1  -4  15     2693.63     2556.14     42.11 o 
   2  -4  15     5273.11     4947.78    161.01 o 
   3  -4  15     1194.98     1126.96     66.97 o 
   4  -4  15     4564.19     4358.05    153.03 o 
   5  -4  15     1281.41     1223.45     34.68 o 
   6  -4  15     2417.52     2576.72     69.25 o 
  -6  -3  15       34.29       32.83      5.39 o 
  -5  -3  15      122.95      130.66      5.78 o 
  -4  -3  15      124.30      121.49     15.43 o 
  -3  -3  15      248.85      253.11     20.40 o 
  -2  -3  15        0.26        9.11      4.37 o 
  -1  -3  15      824.28      819.44     20.36 o 
   0  -3  15       21.08       29.22      4.13 o 
   1  -3  15     2046.75     1976.24     57.26 o 
   2  -3  15       40.33       41.86      6.50 o 
   3  -3  15       28.34       50.56     13.53 o 
   4  -3  15       47.70       25.68      8.33 o 
   5  -3  15       35.79       39.87     10.14 o 
   6  -3  15        0.97        6.98     12.67 o 
  -7  -2  15        9.37       29.96      9.80 o 
  -6  -2  15     3392.48     3181.87    138.02 o 
  -5  -2  15        0.43       -1.70      4.16 o 
  -4  -2  15     4820.80     4741.15     70.86 o 
  -3  -2  15      128.13      128.47      7.21 o 
  -2  -2  15     6913.75     6703.41    148.03 o 
  -1  -2  15     2924.90     2918.47    118.33 o 
   0  -2  15     6693.73     6608.12     98.95 o 
   1  -2  15     5273.87     4931.55     91.96 o 
   2  -2  15     3510.15     3316.86     70.62 o 
   3  -2  15     2816.98     2630.11     61.07 o 
   4  -2  15     3521.47     3271.45    143.66 o 
   5  -2  15     2715.48     2557.85    159.97 o 
   6  -2  15     1191.37     1093.79     39.62 o 
  -7  -1  15        1.33       -3.49      6.80 o 
  -6  -1  15       54.01       34.42      6.09 o 
  -5  -1  15       75.29       68.32      6.32 o 
  -4  -1  15        5.50        7.76      4.79 o 
  -3  -1  15       57.45       55.30      5.74 o 
  -2  -1  15       26.25       28.53      5.90 o 
  -1  -1  15       77.38       92.87     11.80 o 
   0  -1  15      206.46      209.95      8.56 o 
   1  -1  15       82.42       84.94     11.45 o 
   2  -1  15        9.68       16.34      7.50 o 
   3  -1  15       34.67       31.46      9.37 o 
   4  -1  15        5.51       -8.17      8.17 o 
   5  -1  15        5.53       13.39     12.49 o 
   6  -1  15        1.53       -0.42      8.72 o 
  -7   0  15     1505.00     1469.48     63.50 o 
  -6   0  15      720.17      696.91     28.33 o 
  -5   0  15     4647.20     4454.02     90.10 o 
  -4   0  15      327.90      305.77     16.10 o 
  -3   0  15     5829.65     5773.94     98.69 o 
  -2   0  15       24.25       36.47      4.90 o 
  -1   0  15     9273.07     9497.05    200.46 o 
   0   0  15      260.45      264.42     14.47 o 
   1   0  15     8137.02     8242.78    173.47 o 
   2   0  15        5.16        7.29      7.81 o 
   3   0  15     6646.61     6376.06    174.08 o 
   4   0  15      463.41      478.67     28.97 o 
   5   0  15     5170.15     4787.30    116.80 o 
   6   0  15      323.02      274.85     37.65 o 
  -6   1  15      138.14      154.87     15.24 o 
  -5   1  15        3.45        0.21      9.37 o 
  -4   1  15        2.58       12.19     10.50 o 
  -3   1  15      119.58      144.59     10.58 o 
  -2   1  15      589.49      517.20     16.19 o 
  -1   1  15       35.94       28.27      4.53 o 
   0   1  15      786.73      789.37     26.00 o 
   1   1  15       12.03        5.19      7.59 o 
   2   1  15     1367.43     1288.61     44.90 o 
   3   1  15      353.34      324.33     20.26 o 
   4   1  15      287.55      277.33     19.83 o 
   5   1  15      121.60      123.50     19.98 o 
   6   1  15       12.82       17.36     13.17 o 
  -6   2  15     1439.01     1338.43     42.35 o 
  -5   2  15     1980.79     1833.70     60.18 o 
  -4   2  15     3775.63     3762.74     97.52 o 
  -3   2  15     3861.67     3948.45    101.23 o 
  -2   2  15     7244.28     6909.53    404.95 o 
  -1   2  15     3428.20     3362.36    133.25 o 
   0   2  15     5766.44     5977.90    145.52 o 
   1   2  15     1161.32     1152.81     36.44 o 
   2   2  15     3360.44     3329.71     89.91 o 
   3   2  15      288.66      243.21     27.76 o 
   4   2  15     3558.82     3619.94    131.86 o 
   5   2  15       34.16       37.90     14.13 o 
  -6   3  15       11.20       12.65     12.53 o 
  -5   3  15      592.02      565.98     29.15 o 
  -4   3  15        0.97        7.51      9.34 o 
  -3   3  15     1527.83     1551.42     46.93 o 
  -2   3  15        6.89        0.21      2.78 o 
  -1   3  15     2478.20     2389.47     84.67 o 
   0   3  15       19.12       19.39      3.29 o 
   1   3  15     1294.19     1271.15     47.04 o 
   2   3  15      193.38      165.14     17.58 o 
   3   3  15      570.22      586.51     29.54 o 
   4   3  15      139.76      164.10     19.83 o 
   5   3  15      670.27      709.72     45.42 o 
  -5   4  15      327.67      327.11     24.51 o 
  -4   4  15     1794.67     1807.78     55.86 o 
  -3   4  15      534.23      575.91     36.49 o 
  -2   4  15     1682.77     1777.36     71.48 o 
  -1   4  15     1788.11     1910.61     75.65 o 
   0   4  15     2839.96     2677.97     75.30 o 
   1   4  15     1588.08     1729.78     52.40 o 
   2   4  15     1848.30     1940.03     69.16 o 
   3   4  15     2198.34     2249.79     67.10 o 
   4   4  15      933.84      934.15     52.12 o 
  -5   5  15      165.04      110.75     22.41 o 
  -4   5  15      564.50      651.37     34.35 o 
  -3   5  15      120.41      141.91     31.58 o 
  -2   5  15     1953.55     2196.54     88.14 o 
  -1   5  15       10.78        6.25     14.57 o 
   0   5  15     1097.54     1187.45     61.07 o 
   1   5  15       12.99       43.47     17.70 o 
   2   5  15     1634.58     1822.13     77.03 o 
   3   5  15        6.03      -11.86     12.73 o 
   4   5  15      949.11     1103.33     68.01 o 
  -4   6  15       30.07       20.37     14.67 o 
  -3   6  15     2315.93     2412.87     90.97 o 
  -2   6  15       85.85      133.94     27.07 o 
  -1   6  15     2269.19     2420.01    149.91 o 
   0   6  15      139.41      151.99     28.45 o 
   1   6  15     1975.66     2195.89     69.92 o 
   2   6  15      120.52      131.40     20.26 o 
   3   6  15     1816.55     1817.88    171.86 o 
  -2   7  15      441.60      496.91     74.95 o 
  -1   7  15      936.68     1087.51     67.32 o 
   0   7  15      973.09     1205.49     71.48 o 
   1   7  15     1480.30     1434.08    255.05 o 
  -2 -10  16        0.21        2.08     11.10 o 
  -1 -10  16      255.29      274.13     25.68 o 
   0 -10  16        0.29       -1.39     11.10 o 
   1 -10  16      412.47      362.27     29.84 o 
  -3  -9  16     1210.82     1268.65     57.60 o 
  -2  -9  16     1523.69     1545.56     61.77 o 
  -1  -9  16     2355.76     2263.16     81.89 o 
   0  -9  16     1201.55     1154.14     51.36 o 
   1  -9  16     3099.08     2728.15     97.86 o 
   2  -9  16      452.84      451.11     48.58 o 
   3  -9  16     2583.62     2231.93     86.06 o 
  -4  -8  16      471.31      494.13     32.62 o 
  -3  -8  16       29.00       22.21     13.19 o 
  -2  -8  16      520.74      478.87     30.54 o 
  -1  -8  16        0.76       -3.47     10.41 o 
   0  -8  16     1003.28      946.63     44.42 o 
   1  -8  16       34.57        0.69     10.41 o 
   2  -8  16      976.29      957.04     44.42 o 
   3  -8  16      136.99      145.07     23.94 o 
   4  -8  16      463.61      492.51     63.15 o 
  -5  -7  16     2356.32     2276.72    174.54 o 
  -4  -7  16       66.53       74.26     15.96 o 
  -3  -7  16     4111.53     4083.55    131.86 o 
  -2  -7  16      819.64      728.71     34.01 o 
  -1  -7  16     1902.35     1647.58     59.68 o 
   0  -7  16     1749.42     1611.49     58.99 o 
   1  -7  16     2491.90     2324.44    136.03 o 
   2  -7  16     1449.79     1432.22     26.29 o 
   3  -7  16     1176.27     1139.43     36.44 o 
   4  -7  16     1062.41     1109.72     39.21 o 
   5  -7  16      353.67      381.48     20.14 o 
  -5  -6  16      236.41      229.46     17.70 o 
  -4  -6  16      705.24      734.96     34.70 o 
  -3  -6  16      504.07      531.61     43.03 o 
  -2  -6  16      327.63      301.89     21.51 o 
  -1  -6  16     1368.72     1449.09     52.05 o 
   0  -6  16      295.36      297.73     22.21 o 
   1  -6  16     2241.39     2217.63     50.97 o 
   2  -6  16       43.85       40.00     11.80 o 
   3  -6  16     1817.38     1893.38     43.83 o 
   4  -6  16       66.13       67.41      9.48 o 
   5  -6  16     1605.01     1679.17    100.28 o 
  -6  -5  16     1314.27     1392.18     58.30 o 
  -5  -5  16       54.64       50.74     13.19 o 
  -4  -5  16     1879.16     1726.69     58.99 o 
  -3  -5  16       17.54       31.92     11.10 o 
  -2  -5  16     2604.85     2556.73     99.94 o 
  -1  -5  16      138.17      131.86     24.98 o 
   0  -5  16     2809.61     2727.11     73.91 o 
   1  -5  16      692.96      689.68     11.81 o 
   2  -5  16     2598.88     2558.37     81.89 o 
   3  -5  16      739.94      722.59     17.67 o 
   4  -5  16      984.10      977.44     25.34 o 
   5  -5  16      600.56      619.11     26.56 o 
   6  -5  16      467.66      526.17     61.07 o 
  -6  -4  16      317.62      381.70     25.68 o 
  -5  -4  16     2955.22     2796.49     80.64 o 
  -4  -4  16      367.98      392.71     15.56 o 
  -3  -4  16     2198.34     2115.88     95.24 o 
  -2  -4  16      435.16      448.23      8.36 o 
  -1  -4  16     1733.27     1572.42     44.61 o 
   0  -4  16     3283.38     3275.18     87.97 o 
   1  -4  16     2647.67     2617.97     39.45 o 
   2  -4  16     3889.41     3659.36     70.44 o 
   3  -4  16      703.09      676.17     27.66 o 
   4  -4  16     2207.67     2250.25     72.87 o 
   5  -4  16      439.25      482.17     21.00 o 
   6  -4  16     1491.91     1571.36     59.86 o 
  -6  -3  16      328.94      290.94     10.75 o 
  -5  -3  16      856.57      791.74     19.73 o 
  -4  -3  16      180.72      169.75      6.47 o 
  -3  -3  16     3038.21     3070.70     63.56 o 
  -2  -3  16       10.15       12.92      3.35 o 
  -1  -3  16     1718.17     1743.12     29.76 o 
   0  -3  16      495.41      467.37      9.88 o 
   1  -3  16     1985.93     1995.54     33.48 o 
   2  -3  16      442.05      364.48     14.77 o 
   3  -3  16      450.32      455.03     16.34 o 
   4  -3  16        3.63        7.75      6.80 o 
   5  -3  16      963.20      994.38     40.11 o 
   6  -3  16       24.19       32.85     12.51 o 
  -6  -2  16     2182.11     2139.66     76.73 o 
  -5  -2  16       34.58       58.73     10.41 o 
  -4  -2  16     3895.20     3856.28     79.90 o 
  -3  -2  16      600.05      657.99     15.81 o 
  -2  -2  16     6859.24     6943.23    184.93 o 
  -1  -2  16     2673.38     2738.01     47.69 o 
   0  -2  16     6295.52     6302.11    111.68 o 
   1  -2  16     1680.55     1716.94     33.06 o 
   2  -2  16     2807.11     2614.16     50.16 o 
   3  -2  16      744.91      709.38     24.70 o 
   4  -2  16     2698.15     2499.64    135.33 o 
   5  -2  16     1569.73     1455.76     88.83 o 
   6  -2  16      738.36      741.63     32.50 o 
  -6  -1  16       59.60       59.04     13.89 o 
  -5  -1  16      542.42      539.92     17.34 o 
  -4  -1  16      298.39      297.92     10.10 o 
  -3  -1  16     1746.51     1771.45     43.10 o 
  -2  -1  16      209.02      234.57     28.11 o 
  -1  -1  16     2058.08     2243.03     59.68 o 
   0  -1  16      342.56      341.87     13.51 o 
   1  -1  16      433.80      388.92     25.33 o 
   2  -1  16      604.00      631.66     37.13 o 
   3  -1  16       39.25       28.76      8.67 o 
   4  -1  16      361.50      344.05     18.67 o 
   5  -1  16       17.27       14.61      9.63 o 
   6  -1  16      350.88      352.04     40.60 o 
  -6   0  16      192.47      191.63     17.36 o 
  -5   0  16     5744.11     5453.46    157.19 o 
  -4   0  16        1.77        7.91      6.97 o 
  -3   0  16     7269.36     7020.64    149.39 o 
  -2   0  16       20.63       23.48      4.90 o 
  -1   0  16     8076.87     8179.81    162.28 o 
   0   0  16       20.78       33.19      5.27 o 
   1   0  16     7054.44     7041.85    147.06 o 
   2   0  16      211.84      243.53     15.61 o 
   3   0  16     5239.51     5078.87    124.14 o 
   4   0  16     1039.23      979.50     33.16 o 
   5   0  16     3723.27     3479.24     88.15 o 
   6   0  16      334.14      319.16     24.26 o 
  -6   1  16       49.43       56.92     12.53 o 
  -5   1  16       11.00       10.05      7.82 o 
  -4   1  16      121.60      134.99     14.92 o 
  -3   1  16        0.15        0.97      6.48 o 
  -2   1  16      123.44      135.99      9.72 o 
  -1   1  16       47.30       52.87      9.72 o 
   0   1  16        1.08        7.85      4.31 o 
   1   1  16      278.07      233.04     26.38 o 
   2   1  16      118.07       97.21     13.14 o 
   3   1  16        4.37       -2.42      8.49 o 
   4   1  16       18.53       23.69     11.16 o 
   5   1  16      115.07      109.52     19.98 o 
  -6   2  16     1631.21     1496.59     56.41 o 
  -5   2  16      885.81      815.88     30.68 o 
  -4   2  16     2843.20     2948.50     81.76 o 
  -3   2  16      868.07      824.83     46.62 o 
  -2   2  16     4010.00     3921.83    172.81 o 
  -1   2  16      385.53      347.00      9.14 o 
   0   2  16     4321.11     4571.39     72.78 o 
   1   2  16       90.39       74.48     12.73 o 
   2   2  16     3936.53     4178.88    112.05 o 
   3   2  16       77.49       87.40     14.62 o 
   4   2  16     4251.06     4292.43    126.23 o 
   5   2  16        2.97        9.24     12.84 o 
  -5   3  16        0.87      -13.43     14.00 o 
  -4   3  16       10.38       -0.42     11.00 o 
  -3   3  16       51.52       43.03     14.57 o 
  -2   3  16       13.31        0.33      1.39 o 
  -1   3  16       16.12       14.74      7.63 o 
   0   3  16      198.63      196.59     12.97 o 
   1   3  16       21.28       -3.22     10.91 o 
   2   3  16        0.03        0.73      8.49 o 
   3   3  16        8.26       23.31     12.45 o 
   4   3  16        9.19        8.50     11.75 o 
  -5   4  16      568.04      567.07     32.02 o 
  -4   4  16     1779.38     1734.63     56.86 o 
  -3   4  16      332.99      392.28     66.62 o 
  -2   4  16     1167.02     1177.73     56.91 o 
  -1   4  16     1947.66     2259.00    128.39 o 
   0   4  16     2170.03     2175.00    150.60 o 
   1   4  16     3362.81     3544.28    104.88 o 
   2   4  16     1569.13     1648.17     54.03 o 
   3   4  16     2946.61     3143.65    102.96 o 
   4   4  16      355.35      382.93     29.83 o 
  -4   5  16       40.11       44.24     15.34 o 
  -3   5  16        2.20       -7.02     12.01 o 
  -2   5  16      270.80      288.71     31.92 o 
  -1   5  16        4.15       -8.33     15.27 o 
   0   5  16       93.06      146.44     26.37 o 
   1   5  16       10.11       19.70     21.31 o 
   2   5  16      374.48      403.85     28.63 o 
   3   5  16       66.48      114.78     25.00 o 
  -3   6  16     2872.08     3040.04    137.93 o 
  -2   6  16      282.40      322.02     37.48 o 
  -1   6  16     3125.15     3417.99    139.50 o 
   0   6  16      772.20      944.55     61.07 o 
   1   6  16     1623.36     1782.83     75.23 o 
   2   6  16      642.12      662.50     39.32 o 
  -1 -10  17       22.76       31.23     15.27 o 
   0 -10  17       18.55        6.25     20.13 o 
   1 -10  17        6.92       16.66     14.57 o 
  -3  -9  17     1734.45     1852.31     75.65 o 
  -2  -9  17     1116.45     1105.56     51.36 o 
  -1  -9  17     2886.01     2800.32    100.63 o 
   0  -9  17      577.75      514.95     34.70 o 
   1  -9  17     2953.46     2777.42    102.02 o 
   2  -9  17      158.84      163.09     36.78 o 
   3  -9  17     2604.05     2396.41    129.78 o 
  -4  -8  17       76.28       80.50     18.04 o 
  -3  -8  17        0.54      -13.88     13.88 o 
  -2  -8  17       96.15      109.65     18.74 o 
  -1  -8  17        4.96        3.47     11.10 o 
   0  -8  17       55.33       79.81     17.35 o 
   1  -8  17       82.50      102.02     18.74 o 
   2  -8  17       26.42       23.60     14.57 o 
   3  -8  17        0.70      -10.41     13.19 o 
   4  -8  17        0.83        4.75      6.32 o 
  -4  -7  17      740.60      724.54     38.17 o 
  -3  -7  17     4954.56     5058.63    206.12 o 
  -2  -7  17     1528.29     1598.30     58.99 o 
  -1  -7  17     2303.99     2073.70     72.18 o 
   0  -7  17     2156.79     1924.49     69.40 o 
   1  -7  17     1875.37     1792.62     66.62 o 
   2  -7  17     2223.18     2071.43     66.95 o 
   3  -7  17     1604.19     1604.13    115.90 o 
   4  -7  17     1528.84     1556.50    120.76 o 
  -5  -6  17      131.36      138.11     17.35 o 
  -4  -6  17      255.45      295.65     22.90 o 
  -3  -6  17      287.02      322.02     23.60 o 
  -2  -6  17       33.16       31.92     11.80 o 
  -1  -6  17      514.88      539.24     30.54 o 
   0  -6  17       74.88       90.22     15.96 o 
   1  -6  17      475.23      449.03     11.78 o 
   2  -6  17        0.32        4.65      4.15 o 
   3  -6  17      179.41      148.55     13.88 o 
   4  -6  17        0.65      -11.80     11.80 o 
   5  -6  17      313.58      319.78     21.68 o 
  -5  -5  17       32.82       22.21     11.10 o 
  -4  -5  17     4498.57     4590.87    143.66 o 
  -3  -5  17      123.41      108.96     15.27 o 
  -2  -5  17     5131.86     5061.40    184.61 o 
  -1  -5  17      349.07      362.97     23.60 o 
   0  -5  17     3128.15     2952.52    157.19 o 
   1  -5  17      592.75      573.59     10.07 o 
   2  -5  17     3215.61     3127.06     54.69 o 
   3  -5  17     1120.11     1143.11     30.88 o 
   4  -5  17     2001.76     2127.74     44.18 o 
   5  -5  17     1029.92     1047.62     31.67 o 
  -6  -4  17      251.71      261.64     22.90 o 
  -5  -4  17      577.84      604.48     27.76 o 
  -4  -4  17      959.92      915.35     43.36 o 
  -3  -4  17      279.39      266.52     13.09 o 
  -2  -4  17      261.21      263.92      9.44 o 
  -1  -4  17      118.87      134.49     14.92 o 
   0  -4  17      321.49      326.13     13.59 o 
   1  -4  17      701.22      675.77     15.09 o 
   2  -4  17      627.72      582.03     14.50 o 
   3  -4  17      284.45      291.42     12.16 o 
   4  -4  17      870.29      828.78     29.15 o 
   5  -4  17       91.20       88.36     15.84 o 
  -6  -3  17      376.41      351.90     24.05 o 
  -5  -3  17     2033.40     2010.33     39.70 o 
  -4  -3  17      218.53      218.67     11.44 o 
  -3  -3  17     4471.20     4471.17    111.48 o 
  -2  -3  17      221.73      234.00      8.16 o 
  -1  -3  17     3402.04     3399.03     58.34 o 
   0  -3  17      200.36      181.76     13.89 o 
   1  -3  17     6370.50     5895.43    103.98 o 
   2  -3  17        0.70        3.55     11.10 o 
   3  -3  17     3822.82     3552.32    144.35 o 
   4  -3  17      269.95      266.76     14.48 o 
   5  -3  17     1961.67     1899.24     50.03 o 
  -6  -2  17      817.78      812.22     22.57 o 
  -5  -2  17       59.51       55.53      8.83 o 
  -4  -2  17     1479.75     1512.46     30.05 o 
  -3  -2  17        7.38       13.61      4.81 o 
  -2  -2  17     3224.63     3235.72     79.40 o 
  -1  -2  17       58.20       82.67     10.06 o 
   0  -2  17     4956.37     5062.40     85.43 o 
   1  -2  17      445.92      462.60     17.50 o 
   2  -2  17     1073.30     1039.89     28.11 o 
   3  -2  17      509.81      476.84     35.74 o 
   4  -2  17      791.58      758.56     73.91 o 
   5  -2  17     1060.94     1045.32     69.40 o 
  -6  -1  17      306.75      294.30     18.66 o 
  -5  -1  17     1286.91     1198.71     66.62 o 
  -4  -1  17      708.00      672.06     21.04 o 
  -3  -1  17     1317.35     1277.30     24.22 o 
  -2  -1  17      909.08      930.25     63.85 o 
  -1  -1  17      762.70      761.29     21.23 o 
   0  -1  17     1624.57     1691.73     30.00 o 
   1  -1  17       90.55       86.59      9.29 o 
   2  -1  17     1877.35     1748.71     39.23 o 
   3  -1  17      101.24      100.18     11.34 o 
   4  -1  17     1950.10     1789.20     55.87 o 
   5  -1  17       72.12       41.94     31.23 o 
  -6   0  17       90.60       70.32     17.35 o 
  -5   0  17     2278.54     2181.03    105.49 o 
  -4   0  17       27.01       32.59      8.99 o 
  -3   0  17     2599.72     2679.26     44.32 o 
  -2   0  17       19.61       21.91      4.82 o 
  -1   0  17     2196.94     2286.48     43.01 o 
   0   0  17       10.89       18.09      5.61 o 
   1   0  17     2675.69     2863.29     69.70 o 
   2   0  17       83.54       63.85     10.66 o 
   3   0  17     2074.21     2111.68     75.30 o 
   4   0  17      731.35      740.61     28.68 o 
   5   0  17     1932.49     1866.18     55.52 o 
  -6   1  17      636.49      609.85     41.64 o 
  -5   1  17       38.72       32.94      9.84 o 
  -4   1  17     1191.20     1168.98     34.34 o 
  -3   1  17        5.27       11.45      4.99 o 
  -2   1  17      999.31      939.92     49.27 o 
  -1   1  17      227.26      236.13     13.53 o 
   0   1  17     1333.20     1253.22     25.65 o 
   1   1  17     1677.83     1722.54     55.87 o 
   2   1  17      815.23      804.04     29.05 o 
   3   1  17      723.16      753.20     29.54 o 
   4   1  17       40.76       39.10     12.33 o 
   5   1  17      760.15      852.10     59.68 o 
  -5   2  17      571.54      577.57     26.51 o 
  -4   2  17      987.92     1066.62     40.98 o 
  -3   2  17      427.44      406.99     36.44 o 
  -2   2  17     2587.65     2661.15    127.00 o 
  -1   2  17      197.46      229.50     25.33 o 
   0   2  17     5192.51     5528.99     95.81 o 
   1   2  17       26.90       40.01     11.26 o 
   2   2  17     3077.58     3247.25     80.81 o 
   3   2  17        1.47       20.79     11.46 o 
   4   2  17     2414.38     2409.90     75.99 o 
  -5   3  17      853.78      820.14     35.52 o 
  -4   3  17        7.87        2.92      9.72 o 
  -3   3  17     1283.77     1339.71     50.48 o 
  -2   3  17       58.74       93.00     31.23 o 
  -1   3  17      840.45      895.27     47.19 o 
   0   3  17       78.12       59.87      6.01 o 
   1   3  17      398.08      428.79     28.11 o 
   2   3  17       13.08       23.99     19.76 o 
   3   3  17      605.58      704.07     41.73 o 
   4   3  17      120.85      142.29     20.54 o 
  -4   4  17     1261.18     1297.95     48.52 o 
  -3   4  17     1066.54     1119.23     53.44 o 
  -2   4  17      884.10      986.88     52.74 o 
  -1   4  17     2756.91     2923.86    108.96 o 
   0   4  17      913.75     1014.64     55.52 o 
   1   4  17     3116.46     3439.45     90.64 o 
   2   4  17      606.63      693.54     34.75 o 
   3   4  17     2270.40     2426.25     97.51 o 
  -3   5  17       71.79      107.58     22.47 o 
  -2   5  17       11.05       10.41     15.96 o 
  -1   5  17      310.11      353.94     36.78 o 
   0   5  17       78.34       58.30     22.21 o 
   1   5  17       16.69        4.51     11.29 o 
   2   5  17       64.64       80.13     18.08 o 
  -2   6  17      543.35      690.54     52.05 o 
  -1   6  17     1808.11     2068.15     97.86 o 
   0   6  17      842.74      954.26    103.41 o 
  -2  -9  18      780.72      797.42     43.72 o 
  -1  -9  18     1865.83     1925.18     77.03 o 
   0  -9  18      461.90      469.15     34.70 o 
   1  -9  18     2223.44     2161.84     87.45 o 
   2  -9  18      145.02      137.41     22.90 o 
  -3  -8  18       33.72       31.23     14.57 o 
  -2  -8  18      221.72      251.23     24.98 o 
  -1  -8  18        0.14      -13.19     13.19 o 
   0  -8  18      557.22      612.81     58.30 o 
   1  -8  18      236.91      260.25     26.37 o 
   2  -8  18      177.51      207.51     24.98 o 
   3  -8  18      118.86      127.00     22.90 o 
  -4  -7  18      563.68      626.00     36.09 o 
  -3  -7  18     2601.89     2699.69    127.70 o 
  -2  -7  18     1214.94     1269.34     53.44 o 
  -1  -7  18     1512.97     1651.74     88.83 o 
   0  -7  18     2352.50     2323.54     82.59 o 
   1  -7  18     1443.07     1599.69     90.92 o 
   2  -7  18     3080.46     3177.17    115.21 o 
   3  -7  18     1787.65     1768.14    124.92 o 
   4  -7  18     1607.21     1621.95    147.82 o 
  -5  -6  18        2.09       28.45     19.43 o 
  -4  -6  18       20.84       29.15     12.49 o 
  -3  -6  18       55.13       77.73     15.27 o 
  -2  -6  18        1.92        1.39      9.02 o 
  -1  -6  18      211.89      264.42     22.90 o 
   0  -6  18        9.09       10.41     18.74 o 
   1  -6  18       10.57       17.89      2.49 o 
   2  -6  18       11.22        5.79      6.76 o 
   3  -6  18       47.58       43.79      5.65 o 
   4  -6  18       31.97       40.88      7.67 o 
  -5  -5  18        0.26       15.96     10.41 o 
  -4  -5  18     3405.78     3453.39    112.43 o 
  -3  -5  18      120.84      120.76     15.96 o 
  -2  -5  18     4607.33     4654.72    176.28 o 
  -1  -5  18      744.85      641.61     84.32 o 
   0  -5  18     4044.09     3729.89    252.27 o 
   1  -5  18      995.21     1010.14     39.18 o 
   2  -5  18     3148.77     3057.20     55.50 o 
   3  -5  18     1038.91     1021.14     22.34 o 
   4  -5  18     1594.03     1659.04     52.00 o 
   5  -5  18     1473.14     1533.27     55.17 o 
  -5  -4  18        1.91       20.13      9.72 o 
  -4  -4  18      166.22      165.17     15.96 o 
  -3  -4  18        0.19        0.19      2.74 o 
  -2  -4  18       79.98       75.78      8.97 o 
  -1  -4  18        9.02       12.92      6.12 o 
   0  -4  18       15.66        1.59      4.14 o 
   1  -4  18      227.59      231.96     22.94 o 
   2  -4  18      184.90      171.18      8.67 o 
   3  -4  18       41.25       32.56      6.66 o 
   4  -4  18       28.91       32.32      8.17 o 
   5  -4  18        4.87        2.90      7.82 o 
  -5  -3  18     2183.44     1977.93     70.83 o 
  -4  -3  18       88.99       90.32      6.40 o 
  -3  -3  18     5859.05     5822.63    160.00 o 
  -2  -3  18       81.09       96.07      5.82 o 
  -1  -3  18     4990.46     5056.87    100.74 o 
   0  -3  18      123.53      135.84      7.33 o 
   1  -3  18     5973.89     5577.91    101.67 o 
   2  -3  18      215.49      185.74     11.73 o 
   3  -3  18     3766.38     3513.20     93.00 o 
   4  -3  18      404.39      412.81     22.63 o 
   5  -3  18     1802.78     1837.01     49.36 o 
  -5  -2  18       10.49       15.38      7.17 o 
  -4  -2  18      122.90      153.50     22.11 o 
  -3  -2  18        0.42        3.93      4.38 o 
  -2  -2  18      351.96      420.18     16.43 o 
  -1  -2  18      188.55      169.96      9.29 o 
   0  -2  18      960.97      945.19     18.31 o 
   1  -2  18      358.68      372.63     29.84 o 
   2  -2  18      110.88      127.88     12.67 o 
   3  -2  18       46.54       29.18      8.80 o 
   4  -2  18      237.60      196.80     24.29 o 
   5  -2  18      193.83      207.97     16.94 o 
  -5  -1  18      868.57      786.55     22.68 o 
  -4  -1  18     2328.98     2340.86     40.92 o 
  -3  -1  18      509.64      504.26     13.97 o 
  -2  -1  18     2789.91     2863.27     85.01 o 
  -1  -1  18      431.14      467.94     14.32 o 
   0  -1  18     3397.19     3537.07     54.71 o 
   1  -1  18      291.83      289.73     17.45 o 
   2  -1  18     4072.06     3978.52     82.09 o 
   3  -1  18       66.24       69.45     13.32 o 
   4  -1  18     2660.96     2490.87     88.49 o 
   5  -1  18        6.68       -9.51      9.63 o 
  -5   0  18      114.93      105.11     18.74 o 
  -4   0  18      132.01      125.95      8.14 o 
  -3   0  18      312.35      349.35     15.60 o 
  -2   0  18      165.03      175.59      9.14 o 
  -1   0  18      467.08      535.92     14.89 o 
   0   0  18       25.89       24.52      5.27 o 
   1   0  18      764.68      798.72     29.09 o 
   2   0  18      241.39      231.20     15.50 o 
   3   0  18      560.19      576.97     27.67 o 
   4   0  18      614.84      590.85     39.56 o 
   5   0  18      526.94      489.20     34.83 o 
  -5   1  18      459.21      514.05     22.84 o 
  -4   1  18     1851.86     1857.31     57.40 o 
  -3   1  18      943.08      886.28     42.85 o 
  -2   1  18     1791.61     1815.12     68.36 o 
  -1   1  18     1141.67     1201.31     32.97 o 
   0   1  18     1580.02     1737.70     30.64 o 
   1   1  18     3141.80     3339.12    113.12 o 
   2   1  18     1449.08     1525.89     49.11 o 
   3   1  18     1727.50     1700.67     50.32 o 
   4   1  18      296.15      299.90     57.26 o 
  -5   2  18      384.65      325.20     27.68 o 
  -4   2  18      997.61      969.55     53.19 o 
  -3   2  18      183.20      182.52     16.34 o 
  -2   2  18     1521.84     1476.29     37.48 o 
  -1   2  18        1.27        2.78      5.90 o 
   0   2  18     2304.14     2345.69     39.77 o 
   1   2  18       11.40       10.89     11.04 o 
   2   2  18     1189.12     1168.78     39.72 o 
   3   2  18        0.88      -10.64     12.41 o 
   4   2  18     1326.79     1357.88     49.80 o 
  -4   3  18        4.06       -5.63     10.34 o 
  -3   3  18     1941.57     2009.11     67.19 o 
  -2   3  18       20.50       28.45     15.27 o 
  -1   3  18     1901.53     1991.11     78.42 o 
   0   3  18      285.42      339.52     15.96 o 
   1   3  18     1438.11     1628.78     49.94 o 
   2   3  18      567.25      639.53     31.22 o 
   3   3  18      834.35      879.64     40.02 o 
  -3   4  18      947.54      978.08     48.23 o 
  -2   4  18      575.00      640.57     43.72 o 
  -1   4  18     1227.40     1304.04     64.54 o 
   0   4  18      274.35      333.12     34.70 o 
   1   4  18     1704.66     1869.71     71.75 o 
   2   4  18      205.81      184.34     36.36 o 
  -2   5  18      890.60      995.90     61.07 o 
  -1   5  18      209.09      295.65     34.70 o 
   0   5  18     1055.77     1226.31     69.40 o 
   1   5  18        1.88       27.70     14.47 o 
  -1  -9  19     1033.40     1083.35     54.13 o 
   0  -9  19      127.48      117.98     22.21 o 
   1  -9  19     1187.44     1228.40     61.77 o 
  -3  -8  19        0.31       -2.08     11.10 o 
  -2  -8  19      893.22      924.42     47.19 o 
  -1  -8  19       64.62       47.19     15.96 o 
   0  -8  19     1095.01     1104.17     80.50 o 
   1  -8  19      481.90      514.95     36.09 o 
   2  -8  19      460.29      494.13     36.78 o 
   3  -8  19      697.83      687.76     44.42 o 
  -3  -7  19     1048.66     1122.21     73.56 o 
  -2  -7  19      828.13      949.40     45.11 o 
  -1  -7  19      818.32      819.62     64.54 o 
   0  -7  19     1222.28     1335.27     58.30 o 
   1  -7  19      414.79      435.84     31.92 o 
   2  -7  19     1965.37     2193.07    117.98 o 
  -4  -6  19       11.47        1.39      9.72 o 
  -3  -6  19     1045.36     1005.62     44.42 o 
  -2  -6  19       13.55       21.51     11.80 o 
  -1  -6  19     1273.38     1320.70     54.83 o 
   0  -6  19        3.46       -5.55     18.04 o 
   1  -6  19      449.24      468.46     31.23 o 
   2  -6  19       55.96       66.73     11.15 o 
   3  -6  19      706.51      701.51     16.67 o 
   4  -6  19      137.65      146.31     22.56 o 
  -4  -5  19     2168.12     2270.80     77.73 o 
  -3  -5  19      443.21      431.67     26.37 o 
  -2  -5  19     3597.69     3744.18    149.21 o 
  -1  -5  19      915.89     1003.54     43.03 o 
   0  -5  19     2231.76     2046.91    302.59 o 
   1  -5  19      604.57      565.76     11.40 o 
   2  -5  19     1542.67     1491.19     38.52 o 
   3  -5  19      933.24      977.78     26.09 o 
   4  -5  19      865.92      938.53     28.77 o 
  -5  -4  19      128.23      108.27     13.88 o 
  -4  -4  19       57.70       49.27     11.80 o 
  -3  -4  19      135.94      118.68     15.27 o 
  -2  -4  19       86.47       91.93      7.60 o 
  -1  -4  19      172.95      139.08     13.51 o 
   0  -4  19      259.62      267.78     16.31 o 
   1  -4  19       15.03       21.82      4.07 o 
   2  -4  19      332.52      321.47     14.57 o 
   3  -4  19       30.13       24.41      6.50 o 
   4  -4  19      340.43      358.11     35.05 o 
  -5  -3  19     1381.24     1331.80     45.11 o 
  -4  -3  19        0.60        4.86      4.18 o 
  -3  -3  19     3174.51     3263.09    105.05 o 
  -2  -3  19        1.96       11.71      6.36 o 
  -1  -3  19     2565.25     2704.23     49.00 o 
   0  -3  19        0.68        2.00      4.55 o 
   1  -3  19     3548.64     3586.19    134.52 o 
   2  -3  19      397.85      341.18     14.21 o 
   3  -3  19     3823.22     3645.92     86.06 o 
   4  -3  19     1058.33      984.02     32.97 o 
  -5  -2  19       36.91       20.43     11.38 o 
  -4  -2  19      261.96      264.74     23.64 o 
  -3  -2  19       37.62       39.45      9.68 o 
  -2  -2  19      302.05      331.90     12.37 o 
  -1  -2  19       10.95       19.46     11.10 o 
   0  -2  19       19.63       24.05      5.00 o 
   1  -2  19        6.13       18.10      8.33 o 
   2  -2  19       10.61       15.89      6.50 o 
   3  -2  19      149.38      136.70     18.51 o 
   4  -2  19        0.36        2.72      9.17 o 
  -5  -1  19      857.66      827.67     23.84 o 
  -4  -1  19     3523.85     3548.24     57.52 o 
  -3  -1  19      844.87      833.42     16.92 o 
  -2  -1  19     3803.94     3800.16    127.21 o 
  -1  -1  19      381.63      418.38     14.13 o 
   0  -1  19     4126.39     4428.05     70.86 o 
   1  -1  19       16.03        9.02      7.45 o 
   2  -1  19     3505.45     3292.96    100.63 o 
   3  -1  19        9.87        9.22      8.75 o 
   4  -1  19     1588.57     1380.84     59.34 o 
  -5   0  19        0.11        5.85      7.17 o 
  -4   0  19        9.17        7.97      5.65 o 
  -3   0  19       66.87       84.21      8.23 o 
  -2   0  19        0.06        2.89      4.86 o 
  -1   0  19        9.86        6.56      8.30 o 
   0   0  19       71.59       77.94      7.06 o 
   1   0  19        3.28       -5.21      6.82 o 
   2   0  19        2.77        6.59      7.81 o 
   3   0  19       17.83       -1.08      9.49 o 
   4   0  19        3.47        6.80      9.67 o 
  -5   1  19     1071.89     1010.89     33.84 o 
  -4   1  19     1316.55     1360.27     40.30 o 
  -3   1  19     1725.65     1708.95     55.38 o 
  -2   1  19     1791.85     1834.60     45.80 o 
  -1   1  19     1918.68     1987.13     96.81 o 
   0   1  19     1721.56     1831.67     34.31 o 
   1   1  19     3644.96     3807.45    187.73 o 
   2   1  19     1161.75     1184.17     48.93 o 
   3   1  19     2399.99     2374.56     64.62 o 
   4   1  19      316.92      313.55     23.31 o 
  -4   2  19      227.73      239.55     22.41 o 
  -3   2  19        9.36        5.52      9.17 o 
  -2   2  19       49.73       62.46     27.07 o 
  -1   2  19       54.28       53.26     18.39 o 
   0   2  19      618.24      691.48     22.46 o 
   1   2  19        3.66        8.92     10.41 o 
   2   2  19      384.92      379.41     23.31 o 
   3   2  19        1.34        2.78     14.57 o 
  -3   3  19     2338.36     2385.04     79.46 o 
  -2   3  19      416.50      532.30     58.99 o 
  -1   3  19     2302.24     2537.99     96.47 o 
   0   3  19      824.20      931.36     51.36 o 
   1   3  19     1112.98     1152.22     64.85 o 
   2   3  19      740.98      794.46     36.85 o 
  -2   4  19      278.11      243.60     50.66 o 
  -1   4  19      378.50      464.99     40.25 o 
   0   4  19       95.41       77.73     23.60 o 
   1   4  19      379.61      417.75     28.63 o 
  -2  -8  20     1272.83     1287.39     58.99 o 
  -1  -8  20      163.60      192.93     24.29 o 
   0  -8  20     1584.57     1689.22    102.71 o 
   1  -8  20      428.13      522.59     37.48 o 
   2  -8  20     1024.21     1081.27     56.91 o 
  -3  -7  20      166.12      163.79     34.70 o 
  -2  -7  20      139.21      176.28     22.21 o 
  -1  -7  20      165.60      178.36     35.39 o 
   0  -7  20      289.14      323.41     29.15 o 
   1  -7  20        7.82       12.49     13.88 o 
   2  -7  20      985.94      988.96     53.44 o 
   3  -7  20       14.28       11.10     15.27 o 
  -3  -6  20     1483.76     1571.93     61.77 o 
  -2  -6  20        0.13        1.39      9.72 o 
  -1  -6  20     2973.10     3232.69    113.12 o 
   0  -6  20        0.09       -6.25     11.80 o 
   1  -6  20     1911.40     2139.63     82.59 o 
   2  -6  20       29.34       53.44     16.66 o 
   3  -6  20     1572.43     1600.63     56.56 o 
  -4  -5  20      658.46      799.50     37.48 o 
  -3  -5  20      256.40      247.07     21.51 o 
  -2  -5  20     1352.74     1456.03     75.65 o 
  -1  -5  20      513.16      543.41     31.23 o 
   0  -5  20     1091.60     1217.29     49.97 o 
   1  -5  20      707.42      706.10     49.63 o 
   2  -5  20      791.55      719.05     29.15 o 
   3  -5  20      481.08      451.29     14.67 o 
   4  -5  20      271.56      252.08     14.57 o 
  -4  -4  20      630.01      613.50     29.84 o 
  -3  -4  20      496.63      498.99     26.37 o 
  -2  -4  20      948.40      959.81     55.52 o 
  -1  -4  20      456.66      435.97      9.29 o 
   0  -4  20     1843.75     1795.42    175.24 o 
   1  -4  20      105.23      118.15      7.98 o 
   2  -4  20     1242.62     1161.29     23.49 o 
   3  -4  20       50.94       56.76     10.17 o 
   4  -4  20     1117.35     1096.99     34.70 o 
  -4  -3  20      139.20      147.82     15.27 o 
  -3  -3  20     1897.18     1891.92     66.73 o 
  -2  -3  20        1.39        7.14      3.97 o 
  -1  -3  20     2185.68     2332.19     46.87 o 
   0  -3  20      122.95      138.56      9.12 o 
   1  -3  20     2002.90     2004.71    109.04 o 
   2  -3  20      542.72      518.26     17.73 o 
   3  -3  20     1914.95     1779.03     39.17 o 
   4  -3  20      644.30      653.70     36.78 o 
  -4  -2  20      584.37      571.60     18.59 o 
  -3  -2  20      174.34      178.17      7.93 o 
  -2  -2  20      955.97      979.69     30.86 o 
  -1  -2  20      689.08      758.73     28.90 o 
   0  -2  20      550.36      586.54     20.70 o 
   1  -2  20      404.18      430.13     30.06 o 
   2  -2  20      439.08      391.56     19.43 o 
   3  -2  20      901.18      869.99     28.98 o 
   4  -2  20      207.25      196.91    114.86 o 
  -4  -1  20     2210.60     2220.93     52.48 o 
  -3  -1  20      290.66      318.54     12.43 o 
  -2  -1  20     2538.97     2673.62     56.85 o 
  -1  -1  20       15.27       27.36      7.82 o 
   0  -1  20     2788.89     2973.93     85.04 o 
   1  -1  20        6.88       14.14     10.41 o 
   2  -1  20     3475.94     3442.91     73.21 o 
   3  -1  20       37.47       -2.33     12.01 o 
   4  -1  20     1811.30     1662.10     46.18 o 
  -4   0  20       22.89       31.32     13.60 o 
  -3   0  20      209.05      188.29      8.67 o 
  -2   0  20       87.13       58.90     10.41 o 
  -1   0  20      468.50      439.30     32.27 o 
   0   0  20      168.98      188.09     25.36 o 
   1   0  20      437.34      454.43     19.46 o 
   2   0  20      304.42      365.63     21.66 o 
   3   0  20      314.88      288.05     19.01 o 
  -4   1  20     1139.68     1109.26     36.02 o 
  -3   1  20     1758.88     1950.26     52.50 o 
  -2   1  20      974.01     1002.38     57.26 o 
  -1   1  20     2159.71     2401.51    128.04 o 
   0   1  20      502.24      518.53     45.11 o 
   1   1  20     2714.44     3007.91     99.24 o 
   2   1  20      374.66      349.55     31.23 o 
   3   1  20     2408.61     2538.95     81.87 o 
  -3   2  20       19.35       26.37     16.66 o 
  -2   2  20      203.42      236.66     24.98 o 
  -1   2  20       21.08       22.90     14.57 o 
   0   2  20       22.20       25.75      8.33 o 
   1   2  20        0.20       -2.36      8.99 o 
   2   2  20       19.64        7.47     10.17 o 
  -2   3  20      421.51      481.64     37.48 o 
  -1   3  20     1582.20     1787.07     78.42 o 
   0   3  20      560.14      663.47     74.26 o 
   1   3  20     1330.45     1539.08     52.26 o 
  -2  -7  21        2.94       12.49     13.19 o 
  -1  -7  21       43.10       46.50     16.66 o 
   0  -7  21       19.00       19.43     15.27 o 
   1  -7  21        4.38        9.02     13.88 o 
   2  -7  21       65.54       86.06     21.51 o 
  -3  -6  21     2041.82     2247.89     82.59 o 
  -2  -6  21        2.59        9.02     11.80 o 
  -1  -6  21     3797.43     4183.48    147.13 o 
   0  -6  21        5.66       29.84     15.27 o 
   1  -6  21     2645.31     3227.83    155.46 o 
   2  -6  21       60.03       37.48     16.66 o 
  -3  -5  21      156.70      191.55     19.43 o 
  -2  -5  21      544.37      601.01     31.92 o 
  -1  -5  21      366.97      458.05     29.84 o 
   0  -5  21      381.52      476.09     47.19 o 
   1  -5  21      167.98      214.45     23.60 o 
   2  -5  21      173.14      166.14     18.42 o 
   3  -5  21       74.87       68.55     11.45 o 
  -4  -4  21     1928.99     1993.89     68.71 o 
  -3  -4  21      371.86      394.89     24.29 o 
  -2  -4  21     1642.98     1728.78     80.50 o 
  -1  -4  21      250.58      283.85     21.51 o 
   0  -4  21     2199.56     2122.99    220.00 o 
   1  -4  21        6.17        5.46      3.89 o 
   2  -4  21     2599.89     2442.72     51.01 o 
   3  -4  21        1.95        4.04      6.25 o 
  -4  -3  21        5.33       -9.72      9.72 o 
  -3  -3  21     1013.42     1108.33     56.21 o 
  -2  -3  21       45.46       53.65      5.23 o 
  -1  -3  21      662.93      762.28     48.23 o 
   0  -3  21       24.59       51.11      7.45 o 
   1  -3  21      178.75      174.24      8.11 o 
   2  -3  21       61.77       56.23      8.75 o 
   3  -3  21      594.04      576.40     24.49 o 
  -4  -2  21      841.15      830.04     18.88 o 
  -3  -2  21      469.11      484.60     12.61 o 
  -2  -2  21     1563.39     1597.48     30.29 o 
  -1  -2  21     1998.43     2153.07     43.60 o 
   0  -2  21      796.86      815.23     26.57 o 
   1  -2  21     1501.93     1594.61     71.27 o 
   2  -2  21      269.60      261.52     13.51 o 
   3  -2  21     1383.22     1319.05     73.22 o 
  -4  -1  21      867.87      926.05     37.24 o 
  -3  -1  21       44.22       45.80      6.06 o 
  -2  -1  21     1285.38     1456.12     38.09 o 
  -1  -1  21        8.94        5.43     12.84 o 
   0  -1  21     1538.73     1735.27     44.00 o 
   1  -1  21        7.86       10.36      5.53 o 
   2  -1  21     2514.66     2659.68     58.79 o 
   3  -1  21       59.51       -1.57      7.17 o 
  -3   0  21      979.23      979.61     38.36 o 
  -2   0  21      246.46      260.50     16.31 o 
  -1   0  21      878.87      912.65     22.81 o 
   0   0  21      140.65      137.45     12.15 o 
   1   0  21      547.79      578.41     22.18 o 
   3   0  21      320.54      291.39    174.20 o 
  -3   1  21     1257.17     1363.88     41.69 o 
  -2   1  21      278.21      297.04     40.95 o 
  -1   1  21     1409.78     1538.61     32.37 o 
   0   1  21      311.99      339.77     13.92 o 
   1   1  21     1494.14     1668.75     34.10 o 
   2   1  21      154.49      105.14     82.93 o 
  -2   2  21     1231.67     1335.97     88.83 o 
  -1   2  21        6.62       -1.39     12.49 o 
   0   2  21      570.85      671.80     43.03 o 
   1   2  21       18.64       14.50      7.51 o 
  -1  -6  22     2296.40     2641.40    135.33 o 
   0  -6  22      118.57      138.80     22.90 o 
   1  -6  22     1842.12     2217.36     88.83 o 
  -2  -5  22        6.36       23.60     12.49 o 
  -1  -5  22       23.15       41.64     14.57 o 
   0  -5  22       14.25       37.48     14.57 o 
   1  -5  22       25.27       33.31     15.27 o 
   2  -5  22       22.68       40.95     16.66 o 
  -3  -4  22      205.75      203.34     29.84 o 
  -2  -4  22     1435.30     1574.71     56.91 o 
  -1  -4  22       59.28       59.68     13.88 o 
   0  -4  22     2486.61     2846.82    127.70 o 
   1  -4  22        6.98       12.78      5.15 o 
   2  -4  22     2362.59     2388.33    125.36 o 
  -3  -3  22       48.30       55.52     18.74 o 
  -2  -3  22        1.01        4.16      8.33 o 
  -1  -3  22       14.28       17.07      6.59 o 
   0  -3  22       16.01        7.23     12.84 o 
   1  -3  22        1.74        2.49      4.80 o 
   2  -3  22        4.11        0.08      6.50 o 
  -3  -2  22      969.18     1042.32     25.87 o 
  -2  -2  22      845.51      921.69     19.12 o 
  -1  -2  22     2745.19     3002.33     69.47 o 
   0  -2  22      654.95      739.12     21.80 o 
   1  -2  22     1506.85     1516.30     39.45 o 
   2  -2  22      378.03      360.23     33.31 o 
  -3  -1  22        3.19       -4.84      5.61 o 
  -2  -1  22      132.44      144.23     13.22 o 
  -1  -1  22        1.47        4.61      6.27 o 
   0  -1  22       86.95       71.79     49.27 o 
   1  -1  22        0.49       -1.80      5.04 o 
   2  -1  22      433.12      399.88     26.03 o 
  -2   0  22      290.36      284.06     15.00 o 
  -1   0  22     1254.47     1353.44     41.99 o 
   0   0  22      276.35      276.27     13.45 o 
   1   0  22      659.33      736.20     24.12 o 
  -1   1  22      436.14      517.04     34.01 o 
   0   1  22       75.51       63.85     11.34 o 
  -1  -4  23        5.09       10.41     11.10 o 
   0  -4  23     1416.20     1689.91     65.24 o 
   1  -4  23       25.20       36.78     14.57 o 
  -1  -3  23       97.38       90.92     15.27 o 
   0  -3  23       11.67       14.36     10.65 o 
   1  -3  23      184.65      177.71     12.26 o 
  -1  -2  23     1928.54     2121.96     45.93 o 
   0  -2  23      580.16      561.94     28.80 o 
   1  -2  23     1581.32     1625.94     80.29 o 
  -1  -1  23       28.20       27.18     20.82 o 
   0  -1  23      118.79       97.33     59.68 o 
                                                 
